# Supplementary material for: OralExplorer: a web server for exploring the mechanisms of oral inflammatory diseases
Source: J Transl Med. 2024 Mar 15;22:282. doi: 10.1186/s12967-024-05019-8 (PMC10943789; doi:10.1186/s12967-024-05019-8)
Supplement: Supplementary file 1 — Additional file 1: Table S1. The details of 35 datasets that were relevant to our study on oral inflammatory diseases. [file 12967_2024_5019_MOESM1_ESM.xls]

## Sheet: Sheet1
Dataset	Species	Data Type	Sample	Disease	link	Summary	Overall.Design
GSE106090(Peri-implantitis vs Health)	Homo sapiens	Bulk-seq	12	Peri-implantitis	https://www.ncbi.nlm.nih.gov/geo/query/acc.cgi?acc=GSE106090	Objectives:The aim of this study was to identify the long noncoding RNAs (lncRNAs) and mRNAs that influence the different manifestations of peri-implantitis and periodontitis (I vs. P).Materials and methods:Gingival tissues from 6 peri-implantitis patients, 6 periodontitis patients, and 6 healthy individuals were analysed using lncRNAs and mRNAs gene expression microarrays. A lncRNAs subgroup ana…	Six cases of peri-implantitis tissue samples, six cases of periodontitis tissue samples and six cases of healthy periodontal tissue samples were included.
GSE106090(Periodontitis vs Health)	Homo sapiens	Bulk-seq	12	Periodontitis	https://www.ncbi.nlm.nih.gov/geo/query/acc.cgi?acc=GSE106090	Objectives:The aim of this study was to identify the long noncoding RNAs (lncRNAs) and mRNAs that influence the different manifestations of peri-implantitis and periodontitis (I vs. P).Materials and methods:Gingival tissues from 6 peri-implantitis patients, 6 periodontitis patients, and 6 healthy individuals were analysed using lncRNAs and mRNAs gene expression microarrays. A lncRNAs subgroup ana…	Six cases of peri-implantitis tissue samples, six cases of periodontitis tissue samples and six cases of healthy periodontal tissue samples were included.
GSE10334(Periodontitis vs Health)	Homo sapiens	Bulk-seq	247	Periodontitis	https://www.ncbi.nlm.nih.gov/geo/query/acc.cgi?acc=GSE10334	We examined gene expression signatures in healthy and diseased gingival tissues in 90 patients. Analysis of the gingival tissue transcriptome in states of periodontal health and disease may reveal novel insights of the pathobiology of periodontitis.	Ninety non-smokers, 63 with chronic and 27 with aggressive periodontitis, each contributing with >=2 "diseased" interproximal papillae (with bleeding on probing, probing pocket depth >=4mm, and clinical attachment loss >=3mm) and a "healthy" papilla, if available (no BoP, PPD<=4mm and CAL<=2mm). RNA was extracted, amplified, reverse transcribed, labeled, and hybridized with AffymetrixU133Plus2.0 …
GSE27993(Periodontitis vs Health)	Homo sapiens	Bulk-seq	10	Periodontitis	https://www.ncbi.nlm.nih.gov/geo/query/acc.cgi?acc=GSE27993	We used microarrays to detect the differences in gene-expression of the periontal ligament between patients with healthy periodontal ligament and patients with periodontitis	RNA was extracted directly from the middle third of the human periodontal ligament
GSE23586(Periodontitis vs Health)	Homo sapiens	Bulk-seq	6	Periodontitis	https://www.ncbi.nlm.nih.gov/geo/query/acc.cgi?acc=GSE23586	Gene expressions relate to the pathogenesis of periodontitis and have a crucial role in local tissue destruction and susceptibility to the disease. The aims of the present study were to explore comprehensive gene expressions/transcriptomes in periodontitis-affected gingival tissues, and to identify specific biological processes. The purpose of the present study was 1) to compare comprehensive gen…	Two distinct gingival samples including healthy and periodontal-affected gingiva were taken from 3 patients with severe chronic periodontitis. Total RNAs from 6 gingival tissue samples were used for microarray and data-mining analyses. Comparisons, gene ontology, and pathway frequency analyses were performed and identified significant biological pathways in periodontitis. Quantitative reverse tra…
GSE33774(Parodontitis vs Health)	Homo sapiens	Bulk-seq	15	Periodontitis	https://www.ncbi.nlm.nih.gov/geo/query/acc.cgi?acc=GSE33774	The experiment aims to identify transcriptional effects differences between periimplantitis, Parodontitis and healthy gingival tissue	8 controls, 7 periimplantitis patients, 7 Parodontitis patients
GSE33774(Peri-implantitis vs Health)	Homo sapiens	Bulk-seq	15	Peri-implantitis	https://www.ncbi.nlm.nih.gov/geo/query/acc.cgi?acc=GSE33774	The experiment aims to identify transcriptional effects differences between periimplantitis, Parodontitis and healthy gingival tissue.	8 controls, 7 periimplantitis patients, 7 Parodontitis patients
GSE178351(Peri-implantitis vs Health)	Homo sapiens	Bulk-seq	6	Peri-implantitis	https://www.ncbi.nlm.nih.gov/geo/query/acc.cgi?acc=GSE178351	Transcriptome analysis of oral tissue samples taken from peri-implantitis and healthy control patients. Peri-implantitis is a condition resulting in destructive inflammation in the peri-implant soft tissue barrier. Clinically, it demonstrates vast clinical differences to periodontitis that suggests distinct inflammatory mechanisms. Implant-derived Titanium particles (i-TiPs) frequently found arou…	We performed transcriptomic analysis on peri-implant soft tissue from 3 healthy implant controls and 4 peri-implantitis patients. Array data was processed by Affymetrix Exon Array Computational Tool with the use of the Summarization Signal Space Transformation - Robust Multichip Analysis (SST-RMA) algorithm.
GSE79705(Chronic-Periodontitis vs Health)	Homo sapiens	Bulk-seq	8	Periodontitis	https://www.ncbi.nlm.nih.gov/geo/query/acc.cgi?acc=GSE79705	This study evaluated the transcriptome of healthy gingival tissue in patients with a history of generalized aggressive periodontitis (GAgP) and chronic periodontitis (CP) and in subjects with no history of periodontitis (H), using microarray analysis.	Healthy gingival tissue was taken from GAgP (n = 4), CP (n = 4) and H subjects (n = 4). Total RNA from 12 tissues samples (4 per group) was employed in microarray analysis. Data from H subjects were used as control.
GSE79705(GAgP vs Health)	Homo sapiens	Bulk-seq	8	Periodontitis	https://www.ncbi.nlm.nih.gov/geo/query/acc.cgi?acc=GSE79705	This study evaluated the transcriptome of healthy gingival tissue in patients with a history of generalized aggressive periodontitis (GAgP) and chronic periodontitis (CP) and in subjects with no history of periodontitis (H), using microarray analysis.	Healthy gingival tissue was taken from GAgP (n = 4), CP (n = 4) and H subjects (n = 4). Total RNA from 12 tissues samples (4 per group) was employed in microarray analysis. Data from H subjects were used as control.
GSE16134(Periodontitis vs Health)	Homo sapiens	Bulk-seq	310	Periodontitis	https://www.ncbi.nlm.nih.gov/geo/query/acc.cgi?acc=GSE16134	We investigated the association between subgingival bacterial profiles and gene expression patterns in gingival tissues of patients with periodontitis.	A total of 120 patients undergoing periodontal surgery contributed with a minimum of two interproximal gingival papillae (range 2-4) from a maxillary posterior. Prior to tissue harvesting, subgingival plaque samples were collected from the mesial and distal aspects of each papilla. Gingival tissue RNA was extracted, reverse-transcribed, labeled, and hybridized with whole-genome microarrays (310 i…
GSE77459(Pulpitis vs Health)	Homo sapiens	Bulk-seq	12	Pulpitis	https://www.ncbi.nlm.nih.gov/geo/query/acc.cgi?acc=GSE77459	This study was aimed to identify the genetic contributors to pulpal pain and inflammation. Inflamed pulps were collected from patients diagnosed with irreversible pulpitis (n=6). Normal pulps from teeth extracted for various reasons served as controls (n=6). Pain level was assessed using a visual analog scale (VAS). Genome-wide microarray analysis was performed using Affymetrix GeneTitan Multicha…	This exploratory study provides a molecular basis for the clinical diagnosis of pulpitis. With an enhanced understanding of pulpal inflammation, future studies on treatment and management of pulpitis and on pain associated with it can have a biological reference to bridge treatment strategies with pulpal biology. 12 samples were analyzed; Inflamed pulps were collected from patients diagnosed with…
GSE92681(Pulpitis vs Health)	Homo sapiens	Bulk-seq	12	Pulpitis	https://www.ncbi.nlm.nih.gov/geo/query/acc.cgi?acc=GSE92681	Dental pulp inflammation provides an excellent model for the interaction between tissue inflammation and regenerative processes. It is worthwhile to better understand molecular signaling of repair and regeneration in inflammatory processes. Emerging evidence suggests that lncRNAs participate in immune/inflammatory processes. We aimed to investigate the expression of lncRNAs in pulpitis and predic…	For microarray analysis, seven cases of inflamed pulp tissue samples and five cases of normal pulp tissue samples were obtained.Normal pulps were picked from healthy third molars or teeth extracted for orthodontic purpose.Inflamed pulp tissues were extracted from teeth diagnosed with irreversible pulpitis in accordance with the endodontics diagnoses system from the American Association of Endodon…
GSE1629(Caries vs Health)	Homo sapiens	Bulk-seq	4	Caries	https://www.ncbi.nlm.nih.gov/geo/query/acc.cgi?acc=GSE1629	Objectives: The aim of this study was to identify the long noncoding RNAs (lncRNAs) and mRNAs that influence the different manifestations of peri-implantitis and periodontitis (I vs. P). Materials and methods: Gingival tissues from 6 peri-implantitis patients, 6 periodontitis patients, and 6 healthy individuals were analysed using lncRNAs and mRNAs gene expression microarrays. A lncRNAs subgroup …	None.
GSE173078(Periodontitis vs Health)	Homo sapiens	Bulk-seq	36	Periodontitis	https://www.ncbi.nlm.nih.gov/geo/query/acc.cgi?acc=GSE173078	We investigated differential mRNA expression in gingival tissues in states of periodontal health, gingivitis and periodontitis.	mRNA profiles from 12 periodontitis, 12 gingivitis, and 12 healthy patients
GSE57496(Lysophosphatidic acid vs Health)	Homo sapiens	Bulk-seq	6	Lysophosphatidic acid	https://www.ncbi.nlm.nih.gov/geo/query/acc.cgi?acc=GSE57496	Transcriptional profiling of pass 2 primary human gingival fibroblasts (GF) comparing control untreated GF with GF treated with LPA 18:1 for 2h or 8h. The goal of this study was to determine the effects of LPA 18:1 on global GF gene expression.	Three-condition experiment, GF vs. LPA-treated (2h, 8h) GF cells. Biological replicates: 3 control replicates, 3 LPA-treated replicates.
GSE66771(Periodontitis vs Health)	Homo sapiens	Bulk-seq	8	Periodontitis	https://www.ncbi.nlm.nih.gov/geo/query/acc.cgi?acc=GSE66771	To identify gene expression profiles in those periodontitis-associated fibroblasts (PAFs) versus normal gingival fibroblasts to determine their molecular repertoire, and exploit it for therapeutic intervention.	We collected RNA from 4 paired PAF and non PAF from patients with periodontitis
GSE45872(Normoxia vs Hypoxia)	Homo sapiens	Bulk-seq	6	Hypoxia	https://www.ncbi.nlm.nih.gov/geo/query/acc.cgi?acc=GSE45872	Hypoxia enhances the reprogramming efficiency of human dermal fibroblasts to become induced pluripotent stem cells (iPSCs). Because we showed previously that the hypoxia facilitates the isolation and maintenance of human dental pulp cells (DPCs), we examined here whether it promotes the reprogramming of DPCs to become iPSCs.	To investigate the effect of oxygen concentration on global gene expression, we compared DPCs cultured for 6 days under hypoxia and normoxia.
GSE22029(Dermal vs Gingival)	Homo sapiens	Bulk-seq	16	Gingival and Dermal	https://www.ncbi.nlm.nih.gov/geo/query/acc.cgi?acc=GSE22029	Fibroblasts are widely used cells for regenerative medicine in clinics, such as gingival or facial skin treatment. In fact, fibroblasts are considered as a mixture of various types of cells with "spindle shape" and there is no available clear marker. Gingival and dermal fibroblasts are similar in their morphology and function; however it is considered that the cultured cells retain their original…	Gingival and dermal tissues were collected from healthy patients. After successive stages primary culture and RNA extraction and hybridization on Affymetrix microarrays (Genome Focus Array). Dermal and gingival tissues were obtained from healthy volunteers (8 cases for dermal tissue; 6 females, 2 males , average age 48 and 8 cases for buccal gingival tissue; 6 females, 2 males, average age 43) wh…
GSE206938(Irisin vs Control)	Homo sapiens	Bulk-seq	6	Irisin	https://www.ncbi.nlm.nih.gov/geo/query/acc.cgi?acc=GSE206938	Irisin is recognized as a myokine produced by muscles, regulating metabolism and energy homeostasis, however, it may play a role in many other biological functions. Little is known about its effect on periodontal ligament cells. We employed Affymetrix to profile mRNA expression patterns between 3D human periodontal ligament cell spheroids treated with and without irisin. The mRNA expression profi…	The 3D cultured human periodontal ligament cells were treated with 10 ng/ml irisin or miliQ water (control) for 14 days, total RNA was extracted from 3 replications from each group and sent for Affymetrix.
GSE173891(Tensile loading vs Control)	Homo sapiens	Bulk-seq	10	Tensile loading	https://www.ncbi.nlm.nih.gov/geo/query/acc.cgi?acc=GSE173891	This study explored the expression profiles of messenger RNAs (mRNAs) and long non-coding RNAs (lncRNAs) in human periodontal ligament (PDL) cells subjected to tensile loading.	PDL cells were isolated from the teeth of five healthy individuals, cultured and exposed to tensile loading. RNA sequencing was performed to explore the mRNA and lncRNA expression profiles of PDL cells with or without tensile loading.
GSE189288(Hypofuntion vs Normal occlusal function)	Homo sapiens	Bulk-seq	22	Hypofuntion	https://www.ncbi.nlm.nih.gov/geo/query/acc.cgi?acc=GSE189288	Purpose : This study was performed to investigate the changes in gene expression in periodontal ligament (PDL) cells between normal occlusal function and hypofunction through RNA sequencing and elucidate the related role in maintaining the PDL homeostasis. Method : Premolars extracted for orthodontic treatment were used. The teeth with occlusal contact for control group (n=17), teeth without occl…	Examination of the gene expression between normal occlusal function and hypofuntion in huMAN premolar PDL
GSE165988(Orthodontic force vs No force)	Homo sapiens	Bulk-seq	29	Orthodontic force	https://www.ncbi.nlm.nih.gov/geo/query/acc.cgi?acc=GSE165988	Purpose : This study was performed to investigate the changes in gene expression in periodontal ligament (PDL) cells following mechanical stimulus through RNA sequencing. Method : Premolars extracted for orthodontic treatment were used. To stimulate the PDL cells, an orthodontic force of 100× g was applied to the premolar (experimental group; n = 11), whereas the tooth on the other side was left …	Examination of the gene expression between orthodontic force and no force stimulation in huMAN premolar PDL
GSE112122(Static force vs Control)	Homo sapiens	Bulk-seq	6	Static force	https://www.ncbi.nlm.nih.gov/geo/query/acc.cgi?acc=GSE112122	Mechanical force has been shown to regulate periodontal ligament cells (PDLs) behaviors. However, different force types lead to distinct PDLs’ responses. Here, the differential gene expression profiling of PDLs subjected to static and intermittent compressive forces was examined using RNA sequencing technique. Results demonstrated that the static and intermittent compressive force treated PDLs ex…	Human periodontal ligament cells were treated with the computerized controlled compressive force application apparatus. For static compressive force stimuli, cells were loaded with 1.5 g/cm2 of force continuously while cells were loaded with 1.5 g/cm2 with the loading frequency of 0.23 Hz. All loading was performed in serum free condition and the total RNA was collected at 24 h after loading. Dif…
GSE112122(Intermittent force vs Control)	Homo sapiens	Bulk-seq	6	Intermittent force	https://www.ncbi.nlm.nih.gov/geo/query/acc.cgi?acc=GSE112122	Mechanical force has been shown to regulate periodontal ligament cells (PDLs) behaviors. However, different force types lead to distinct PDLs’ responses. Here, the differential gene expression profiling of PDLs subjected to static and intermittent compressive forces was examined using RNA sequencing technique. Results demonstrated that the static and intermittent compressive force treated PDLs ex…	Human periodontal ligament cells were treated with the computerized controlled compressive force application apparatus. For static compressive force stimuli, cells were loaded with 1.5 g/cm2 of force continuously while cells were loaded with 1.5 g/cm2 with the loading frequency of 0.23 Hz. All loading was performed in serum free condition and the total RNA was collected at 24 h after loading. Dif…
GSE205389(TMJOA vs RADD)	Homo sapiens	Bulk-seq	10	TMJOA	https://www.ncbi.nlm.nih.gov/geo/query/acc.cgi?acc=GSE205389	To investigate differentially expressed lncRNAs,circRNAs,miRNAs and mRNAs in synovium of human temporomandibular joint osteoarthritis (TMJOA), we performed RNA high-throughput sequencing in synovium of human TMJOA.We then performed gene expression profiling analysis using data obtained from RNA-seq .	Patients with reducible anterior disc displacement were used as control groups and patients with TMJOA were used as experimental group.
GSE156993(Periodontitis vs Health)	Homo sapiens	Bulk-seq	12	Periodontitis	https://www.ncbi.nlm.nih.gov/geo/query/acc.cgi?acc=GSE156993	We identified that PBMC of individuals simultaneously affected by a combination of T2DM, dyslipidemia and periodontitis, showed altered molecular profile mainly associated to inflammatory response, immune cell trafficking, and infectious disease pathways. Patients were divided into: T2DMpoorly-DL-P (n=5, Grupo 1), T2DMwell-DL-P (n=7, Grupo 2), DL-P (n=6, Grupo 3), P (n=6, Grupo 4) and Healthy (n=…	PBMC were collected from 150 patients divided into 5 groups, the RNA was extracted using the Trizol? and purified by RNeasy Protection Mini Kit. It was used the GeneChip IVT Labeling Kit protocol and hybridized to U133 Plus 2.0 (Affymetrix)
GSE174609(Periodontitis vs Health)	Homo sapiens	scRNA-seq	8	Periodontitis	https://www.ncbi.nlm.nih.gov/geo/query/acc.cgi?acc=GSE174609	The pathogenic determinants of chronic periodontitis leading to extra-oral comorbidity are unclear. This study was conducted to investigate the main determinants that correlate chronic periodontitis and systemic diseases via periodontitis-evoked molecular changes in immune cells resolved by therapy. Single-cell RNA sequencing using peripheral blood mononuclear cells was performed to compare the m…	Single-cell RNA-seq analysis of peripheral blood mononuclear cells (PBMCs). samples: 4 healthy and paired pre- and post treatment samples from 4 periodontitis patients.
GSE171213(Periodontitis vs Health)	Homo sapiens	scRNA-seq	9	Periodontitis	https://www.ncbi.nlm.nih.gov/geo/query/acc.cgi?acc=GSE171213	Single-cell transcriptomics were used to comprehensively resolve the osteoimmunology microenvironment that are involved in periodontal tissues from human chronic periodontitis before and after nonsurgical periodontal therapy, as well as clinically healthy controls. This allows unbiased assessment of many heterogeneous cells at the single-cell level, hence revealing complexities of the molecular c…	Single-cell mRNA profiles of periodontal tissues of healthy humans and periodontitis patients with or without treatment were generated by Single-cell RNA sequencing, using BD Rhapsody system.
GSE171213(With vs Without treatment periodontitis)	Homo sapiens	scRNA-seq	8	With vs Without treatment periodontitis	https://www.ncbi.nlm.nih.gov/geo/query/acc.cgi?acc=GSE171213	Single-cell transcriptomics were used to comprehensively resolve the osteoimmunology microenvironment that are involved in periodontal tissues from human chronic periodontitis before and after nonsurgical periodontal therapy, as well as clinically healthy controls. This allows unbiased assessment of many heterogeneous cells at the single-cell level, hence revealing complexities of the molecular c…	Single-cell mRNA profiles of periodontal tissues of healthy humans and periodontitis patients with or without treatment were generated by Single-cell RNA sequencing, using BD Rhapsody system.
GSE152042(Periodontitis vs Health)	Homo sapiens	scRNA-seq	4	Periodontitis	https://www.ncbi.nlm.nih.gov/geo/query/acc.cgi?acc=GSE152042	sc-RNAseq performed on gingival tissue isolated from healthy and periodontitis patients.	4 samples
GSE185222(Deep dental caries vs Health)	Homo sapiens	scRNA-seq	3	Deep dental caries	https://www.ncbi.nlm.nih.gov/geo/query/acc.cgi?acc=GSE185222	We present a collection of single-cell transcriptomic profiles of 6,810 pulpal cells isolated from a sound human maxillary third molars and carious teeth at different stages. We showed that the presence of deep, but not enamel caries, altered the immune cell compositions of the dental pulp. Differential expression analysis further revealed that the pro-inflammatory, anti-inflammatory and minerali…	The single-cell transcriptomic profiles from cells residing in dental pulp from a sound tooth, enamel caries and deep dental caries were compared. Cell type frequency and differential gene expression were analyzed. Cell-cell interactions were predicted from the expression level of ligands and receptors.
GSE185222(Enamel caries vs Health)	Homo sapiens	scRNA-seq	2	Enamel caries	https://www.ncbi.nlm.nih.gov/geo/query/acc.cgi?acc=GSE185222	We present a collection of single-cell transcriptomic profiles of 6,810 pulpal cells isolated from a sound human maxillary third molars and carious teeth at different stages. We showed that the presence of deep, but not enamel caries, altered the immune cell compositions of the dental pulp. Differential expression analysis further revealed that the pro-inflammatory, anti-inflammatory and minerali…	The single-cell transcriptomic profiles from cells residing in dental pulp from a sound tooth, enamel caries and deep dental caries were compared. Cell type frequency and differential gene expression were analyzed. Cell-cell interactions were predicted from the expression level of ligands and receptors.
GSE161267(Pulps and Periodontium)	Homo sapiens	scRNA-seq	10	Healthy dental pulps and Healthy periodontium	https://www.ncbi.nlm.nih.gov/geo/query/acc.cgi?acc=GSE164157	This SuperSeries is composed of the SubSeries listed below.	Refer to individual Series
GSE146123(Molars papillae vs Apical papillae)	Homo sapiens	scRNA-seq	7	Molars papillae and Apical papillae	https://www.ncbi.nlm.nih.gov/geo/query/acc.cgi?acc=GSE146123	Reconstruction and engineering of human teeth are the tasks of utmost importance. Here we introduce detailed cellular atlas of the growing and non-growing mouse and human teeth including a condition with caries, which will enhance the field of dental engineering and lead to a better understanding of stem cell niche dynamics enabling tooth growth. We report previously unappreciated cellular comple…	Analysis of cellular dynamics during homeostasis and maturation in human and mouse teeth using single-cell expression profiling。 Please note that counts_SS2_16_257.txt (linked to the GSM4365617 records) was generated from both 'S2_16_257.PLP/YFP 3 days traced' and 'SS2_16_257.whole' samples, and the counts_SS2_17_014.txt (linked to the GSM4365621 records) from both 'SS2_17_014.Col2.3+' and 'SS2_1…
