# Supplementary material for: OralExplorer: a web server for exploring the mechanisms of oral inflammatory diseases
Source: J Transl Med. 2024 Mar 15;22:282. doi: 10.1186/s12967-024-05019-8 (PMC10943789; doi:10.1186/s12967-024-05019-8)
Supplement: Supplementary file 2 — Additional file 2: Table S2. Immune cell types incorporated in different immune infiltration analysis methods. [file 12967_2024_5019_MOESM2_ESM.xls]

## Sheet: Sheet1
methods	Immune Cells
Cibersort	B cells naive	B cells memory	Plasma cells	T cells CD8	T cells CD4 naive	T cells CD4 memory resting	T cells CD4 memory activated	T cells follicular helper	T cells regulatory (Tregs)	T cells gamma delta	NK cells resting	NK cells activated	Monocytes	Macrophages M0	Macrophages M1	Macrophages M2	Dendritic cells resting	Dendritic cells activated	Mast cells resting	Mast cells activated	Eosinophils	Neutrophils
TIMER	B cell	T cell CD4	T cell CD8	Neutrophil	Macrophage	DC
xCell	aDC	B-cells	Basophils	CD4+ memory T-cells	CD4+ naive T-cells	CD4+ T-cells	CD4+ Tcm	CD4+ Tem	CD8+ naive T-cells	CD8+ T-cells	CD8+ Tcm	CD8+ Tem	cDC	Class-switched memory B-cells	CLP	CMP	DC	Eosinophils	iDC	Macrophages	Macrophages M1	Macrophages M2	Mast cells	Memory B-cells	Monocytes	MPP	naive B-cells	Neutrophils	NK cells	NKT	pDC	pro B-cells	Th1 cells	Th2 cells	Tregs
MCP	T cells	CD8 T cells	Cytotoxic lymphocytes	B lineage	NK cells	Monocytic lineage	Myeloid dendritic cells	Neutrophils
EPIC	Endothelial	CAFs	Bcells	Macrophages	CD8.Tcells	otherCells	CD4.Tcells	NKcells
quanTIseq	B cells	Macrophages M1	Macrophages M2	Monocytes	Neutrophils	NK cells	T cells CD4	T cells CD8	Tregs	Dendritic cells	Other
