# Supplementary material for: OralExplorer: a web server for exploring the mechanisms of oral inflammatory diseases
Source: J Transl Med. 2024 Mar 15;22:282. doi: 10.1186/s12967-024-05019-8 (PMC10943789; doi:10.1186/s12967-024-05019-8)
Supplement: Supplementary file 3 — Additional file 3: Table S3. Pathways involved in GSEA and ssGSEA, including 50 hallmark pathways, 3050 C2 canonical pathways, and 10,561 C5 gene ontology pathways [file 12967_2024_5019_MOESM3_ESM.xls]

## Sheet: Sheet1
MSigDB Pathway
HALLMARK_ADIPOGENESIS
HALLMARK_ALLOGRAFT_REJECTION
HALLMARK_ANDROGEN_RESPONSE
HALLMARK_ANGIOGENESIS
HALLMARK_APICAL_JUNCTION
HALLMARK_APICAL_SURFACE
HALLMARK_APOPTOSIS
HALLMARK_BILE_ACID_METABOLISM
HALLMARK_CHOLESTEROL_HOMEOSTASIS
HALLMARK_COAGULATION
HALLMARK_COMPLEMENT
HALLMARK_DNA_REPAIR
HALLMARK_E2F_TARGETS
HALLMARK_EPITHELIAL_MESENCHYMAL_TRANSITION
HALLMARK_ESTROGEN_RESPONSE_EARLY
HALLMARK_ESTROGEN_RESPONSE_LATE
HALLMARK_FATTY_ACID_METABOLISM
HALLMARK_G2M_CHECKPOINT
HALLMARK_GLYCOLYSIS
HALLMARK_HEDGEHOG_SIGNALING
HALLMARK_HEME_METABOLISM
HALLMARK_HYPOXIA
HALLMARK_IL2_STAT5_SIGNALING
HALLMARK_IL6_JAK_STAT3_SIGNALING
HALLMARK_INFLAMMATORY_RESPONSE
HALLMARK_INTERFERON_ALPHA_RESPONSE
HALLMARK_INTERFERON_GAMMA_RESPONSE
HALLMARK_KRAS_SIGNALING_DN
HALLMARK_KRAS_SIGNALING_UP
HALLMARK_MITOTIC_SPINDLE
HALLMARK_MTORC1_SIGNALING
HALLMARK_MYC_TARGETS_V1
HALLMARK_MYC_TARGETS_V2
HALLMARK_MYOGENESIS
HALLMARK_NOTCH_SIGNALING
HALLMARK_OXIDATIVE_PHOSPHORYLATION
HALLMARK_P53_PATHWAY
HALLMARK_PANCREAS_BETA_CELLS
HALLMARK_PEROXISOME
HALLMARK_PI3K_AKT_MTOR_SIGNALING
HALLMARK_PROTEIN_SECRETION
HALLMARK_REACTIVE_OXYGEN_SPECIES_PATHWAY
HALLMARK_SPERMATOGENESIS
HALLMARK_TGF_BETA_SIGNALING
HALLMARK_TNFA_SIGNALING_VIA_NFKB
HALLMARK_UNFOLDED_PROTEIN_RESPONSE
HALLMARK_UV_RESPONSE_DN
HALLMARK_UV_RESPONSE_UP
HALLMARK_WNT_BETA_CATENIN_SIGNALING
HALLMARK_XENOBIOTIC_METABOLISM
BIOCARTA_GRANULOCYTES_PATHWAY
BIOCARTA_LYM_PATHWAY
BIOCARTA_BLYMPHOCYTE_PATHWAY
BIOCARTA_CARM_ER_PATHWAY
BIOCARTA_LAIR_PATHWAY
BIOCARTA_VDR_PATHWAY
BIOCARTA_MTA3_PATHWAY
BIOCARTA_GABA_PATHWAY
BIOCARTA_EGFR_SMRTE_PATHWAY
BIOCARTA_MONOCYTE_PATHWAY
BIOCARTA_RARRXR_PATHWAY
BIOCARTA_NUCLEARRS_PATHWAY
BIOCARTA_RANMS_PATHWAY
BIOCARTA_TEL_PATHWAY
BIOCARTA_SARS_PATHWAY
BIOCARTA_PDZS_PATHWAY
BIOCARTA_RACC_PATHWAY
BIOCARTA_EICOSANOID_PATHWAY
BIOCARTA_CHREBP_PATHWAY
BIOCARTA_LIS1_PATHWAY
BIOCARTA_HSWI_SNF_PATHWAY
BIOCARTA_PCAF_PATHWAY
BIOCARTA_LYMPHOCYTE_PATHWAY
BIOCARTA_AMAN_PATHWAY
BIOCARTA_NEUTROPHIL_PATHWAY
BIOCARTA_EFP_PATHWAY
BIOCARTA_CREM_PATHWAY
BIOCARTA_ERAD_PATHWAY
BIOCARTA_BTG2_PATHWAY
BIOCARTA_TERT_PATHWAY
BIOCARTA_GHRELIN_PATHWAY
BIOCARTA_VOBESITY_PATHWAY
BIOCARTA_ERBB3_PATHWAY
BIOCARTA_CTBP1_PATHWAY
BIOCARTA_PRION_PATHWAY
BIOCARTA_PLK3_PATHWAY
BIOCARTA_FXR_PATHWAY
BIOCARTA_MHC_PATHWAY
BIOCARTA_ACETAMINOPHEN_PATHWAY
BIOCARTA_PRC2_PATHWAY
BIOCARTA_SM_PATHWAY
BIOCARTA_RANBP2_PATHWAY
BIOCARTA_IRES_PATHWAY
BIOCARTA_PLC_PATHWAY
BIOCARTA_BBCELL_PATHWAY
BIOCARTA_CDC25_PATHWAY
BIOCARTA_DSP_PATHWAY
BIOCARTA_NPC_PATHWAY
BIOCARTA_FLUMAZENIL_PATHWAY
BIOCARTA_MELANOCYTE_PATHWAY
BIOCARTA_S1P_PATHWAY
BIOCARTA_HBX_PATHWAY
BIOCARTA_MALATEX_PATHWAY
BIOCARTA_TSP1_PATHWAY
BIOCARTA_NPP1_PATHWAY
BIOCARTA_CPSF_PATHWAY
BIOCARTA_HES_PATHWAY
BIOCARTA_ERBB4_PATHWAY
BIOCARTA_RHODOPSIN_PATHWAY
BIOCARTA_RNAPOL3_PATHWAY
BIOCARTA_TERC_PATHWAY
BIOCARTA_EOSINOPHILS_PATHWAY
BIOCARTA_REELIN_PATHWAY
BIOCARTA_BARD1_PATHWAY
BIOCARTA_LDL_PATHWAY
BIOCARTA_SAM68_PATHWAY
BIOCARTA_FBW7_PATHWAY
BIOCARTA_CB1R_PATHWAY
BIOCARTA_SUMO_PATHWAY
BIOCARTA_IFNA_PATHWAY
BIOCARTA_PKC_PATHWAY
BIOCARTA_PPARG_PATHWAY
BIOCARTA_ION_PATHWAY
BIOCARTA_PELP1_PATHWAY
BIOCARTA_STAT3_PATHWAY
BIOCARTA_EEA1_PATHWAY
BIOCARTA_MITR_PATHWAY
BIOCARTA_CIRCADIAN_PATHWAY
BIOCARTA_RECK_PATHWAY
BIOCARTA_MSP_PATHWAY
BIOCARTA_SLRP_PATHWAY
BIOCARTA_ALTERNATIVE_PATHWAY
BIOCARTA_FOSB_PATHWAY
BIOCARTA_NOTCH_PATHWAY
BIOCARTA_TUBBY_PATHWAY
BIOCARTA_MRP_PATHWAY
BIOCARTA_DICER_PATHWAY
BIOCARTA_PLCD_PATHWAY
BIOCARTA_RAN_PATHWAY
BIOCARTA_WNT_LRP6_PATHWAY
BIOCARTA_PEPI_PATHWAY
BIOCARTA_IFNG_PATHWAY
BIOCARTA_BOTULIN_PATHWAY
KEGG_N_GLYCAN_BIOSYNTHESIS
KEGG_OTHER_GLYCAN_DEGRADATION
KEGG_O_GLYCAN_BIOSYNTHESIS
KEGG_GLYCOSAMINOGLYCAN_DEGRADATION
KEGG_GLYCOSAMINOGLYCAN_BIOSYNTHESIS_KERATAN_SULFATE
KEGG_GLYCEROLIPID_METABOLISM
KEGG_GLYCOSYLPHOSPHATIDYLINOSITOL_GPI_ANCHOR_BIOSYNTHESIS
KEGG_GLYCEROPHOSPHOLIPID_METABOLISM
KEGG_ETHER_LIPID_METABOLISM
KEGG_ARACHIDONIC_ACID_METABOLISM
KEGG_LINOLEIC_ACID_METABOLISM
KEGG_ALPHA_LINOLENIC_ACID_METABOLISM
KEGG_SPHINGOLIPID_METABOLISM
KEGG_GLYCOSPHINGOLIPID_BIOSYNTHESIS_LACTO_AND_NEOLACTO_SERIES
KEGG_GLYCOSPHINGOLIPID_BIOSYNTHESIS_GLOBO_SERIES
KEGG_GLYCOSPHINGOLIPID_BIOSYNTHESIS_GANGLIO_SERIES
KEGG_RIBOFLAVIN_METABOLISM
KEGG_NICOTINATE_AND_NICOTINAMIDE_METABOLISM
KEGG_PANTOTHENATE_AND_COA_BIOSYNTHESIS
KEGG_AMINOACYL_TRNA_BIOSYNTHESIS
KEGG_BASAL_TRANSCRIPTION_FACTORS
KEGG_NON_HOMOLOGOUS_END_JOINING
KEGG_SNARE_INTERACTIONS_IN_VESICULAR_TRANSPORT
KEGG_LYSOSOME
KEGG_CARDIAC_MUSCLE_CONTRACTION
KEGG_RENIN_ANGIOTENSIN_SYSTEM
KEGG_CIRCADIAN_RHYTHM_MAMMAL
KEGG_TASTE_TRANSDUCTION
KEGG_PROXIMAL_TUBULE_BICARBONATE_RECLAMATION
KEGG_PATHOGENIC_ESCHERICHIA_COLI_INFECTION
KEGG_SYSTEMIC_LUPUS_ERYTHEMATOSUS
KEGG_PRIMARY_IMMUNODEFICIENCY
KEGG_HYPERTROPHIC_CARDIOMYOPATHY_HCM
KEGG_ARRHYTHMOGENIC_RIGHT_VENTRICULAR_CARDIOMYOPATHY_ARVC
KEGG_DILATED_CARDIOMYOPATHY
PID_HDAC_CLASSII_PATHWAY
PID_DNA_PK_PATHWAY
PID_INTEGRIN_CS_PATHWAY
PID_ARF6_TRAFFICKING_PATHWAY
PID_ILK_PATHWAY
PID_CIRCADIAN_PATHWAY
PID_HDAC_CLASSI_PATHWAY
PID_CONE_PATHWAY
PID_ERB_GENOMIC_PATHWAY
PID_VEGF_VEGFR_PATHWAY
PID_MYC_PATHWAY
PID_RANBP2_PATHWAY
PID_AR_TF_PATHWAY
PID_RXR_VDR_PATHWAY
PID_INTEGRIN2_PATHWAY
PID_CMYB_PATHWAY
PID_ERA_GENOMIC_PATHWAY
PID_RHODOPSIN_PATHWAY
PID_RETINOIC_ACID_PATHWAY
PID_INTEGRIN5_PATHWAY
PID_HNF3A_PATHWAY
NABA_COLLAGENS
NABA_ECM_GLYCOPROTEINS
NABA_ECM_REGULATORS
NABA_ECM_AFFILIATED
NABA_PROTEOGLYCANS
NABA_SECRETED_FACTORS
NABA_CORE_MATRISOME
NABA_MATRISOME_ASSOCIATED
NABA_BASEMENT_MEMBRANES
NABA_MATRISOME
REACTOME_INTERLEUKIN_6_SIGNALING
REACTOME_APOPTOSIS
REACTOME_HEMOSTASIS
REACTOME_INTRINSIC_PATHWAY_FOR_APOPTOSIS
REACTOME_MAPK3_ERK1_ACTIVATION
REACTOME_TRANSLESION_SYNTHESIS_BY_Y_FAMILY_DNA_POLYMERASES_BYPASSES_LESIONS_ON_DNA_TEMPLATE
REACTOME_RECOGNITION_OF_DNA_DAMAGE_BY_PCNA_CONTAINING_REPLICATION_COMPLEX
REACTOME_TRANSLESION_SYNTHESIS_BY_POLH
REACTOME_RECOGNITION_AND_ASSOCIATION_OF_DNA_GLYCOSYLASE_WITH_SITE_CONTAINING_AN_AFFECTED_PURINE
REACTOME_DISPLACEMENT_OF_DNA_GLYCOSYLASE_BY_APEX1
REACTOME_POLB_DEPENDENT_LONG_PATCH_BASE_EXCISION_REPAIR
REACTOME_RESOLUTION_OF_AP_SITES_VIA_THE_MULTIPLE_NUCLEOTIDE_PATCH_REPLACEMENT_PATHWAY
REACTOME_ACTIVATION_OF_BAD_AND_TRANSLOCATION_TO_MITOCHONDRIA
REACTOME_ACTIVATION_OF_NOXA_AND_TRANSLOCATION_TO_MITOCHONDRIA
REACTOME_BH3_ONLY_PROTEINS_ASSOCIATE_WITH_AND_INACTIVATE_ANTI_APOPTOTIC_BCL_2_MEMBERS
REACTOME_RELEASE_OF_APOPTOTIC_FACTORS_FROM_THE_MITOCHONDRIA
REACTOME_FORMATION_OF_APOPTOSOME
REACTOME_ACTIVATION_OF_CASPASES_THROUGH_APOPTOSOME_MEDIATED_CLEAVAGE
REACTOME_CYTOCHROME_C_MEDIATED_APOPTOTIC_RESPONSE
REACTOME_APOPTOTIC_CLEAVAGE_OF_CELLULAR_PROTEINS
REACTOME_SMAC_XIAP_REGULATED_APOPTOTIC_RESPONSE
REACTOME_APOPTOTIC_FACTOR_MEDIATED_RESPONSE
REACTOME_OPIOID_SIGNALLING
REACTOME_PKA_MEDIATED_PHOSPHORYLATION_OF_CREB
REACTOME_CAMK_IV_MEDIATED_PHOSPHORYLATION_OF_CREB
REACTOME_CA_DEPENDENT_EVENTS
REACTOME_G_PROTEIN_MEDIATED_EVENTS
REACTOME_ELECTRIC_TRANSMISSION_ACROSS_GAP_JUNCTIONS
REACTOME_PRESYNAPTIC_DEPOLARIZATION_AND_CALCIUM_CHANNEL_OPENING
REACTOME_NEUROTRANSMITTER_RELEASE_CYCLE
REACTOME_NEUROTRANSMITTER_CLEARANCE
REACTOME_NEUROTRANSMITTER_RECEPTORS_AND_POSTSYNAPTIC_SIGNAL_TRANSMISSION
REACTOME_TRANSMISSION_ACROSS_CHEMICAL_SYNAPSES
REACTOME_NEURONAL_SYSTEM
REACTOME_FORMATION_OF_RNA_POL_II_ELONGATION_COMPLEX
REACTOME_IRS_MEDIATED_SIGNALLING
REACTOME_RAF_INDEPENDENT_MAPK1_3_ACTIVATION
REACTOME_MAPK1_ERK2_ACTIVATION
REACTOME_SOS_MEDIATED_SIGNALLING
REACTOME_FORMATION_OF_THE_EARLY_ELONGATION_COMPLEX
REACTOME_INHIBITION_OF_REPLICATION_INITIATION_OF_DAMAGED_DNA_BY_RB1_E2F1
REACTOME_E2F_ENABLED_INHIBITION_OF_PRE_REPLICATION_COMPLEX_FORMATION
REACTOME_E2F_MEDIATED_REGULATION_OF_DNA_REPLICATION
REACTOME_ACTIVATION_OF_BH3_ONLY_PROTEINS
REACTOME_EFFECTS_OF_PIP2_HYDROLYSIS
REACTOME_DISINHIBITION_OF_SNARE_FORMATION
REACTOME_GPVI_MEDIATED_ACTIVATION_CASCADE
REACTOME_DOWNSTREAM_SIGNALING_EVENTS_OF_B_CELL_RECEPTOR_BCR
REACTOME_ACTIVATION_OF_RAS_IN_B_CELLS
REACTOME_ANTIVIRAL_MECHANISM_BY_IFN_STIMULATED_GENES
REACTOME_PROLACTIN_RECEPTOR_SIGNALING
REACTOME_SIGNALING_BY_NODAL
REACTOME_FERTILIZATION
REACTOME_MEIOTIC_SYNAPSIS
REACTOME_ROS_AND_RNS_PRODUCTION_IN_PHAGOCYTES
REACTOME_SIGNALING_BY_FGFR_IN_DISEASE
REACTOME_SIGNALING_BY_ERBB2
REACTOME_SIGNALING_BY_ERBB2_IN_CANCER
REACTOME_REGULATION_OF_GENE_EXPRESSION_BY_HYPOXIA_INDUCIBLE_FACTOR
REACTOME_CELLULAR_RESPONSE_TO_HYPOXIA
REACTOME_CONSTITUTIVE_SIGNALING_BY_LIGAND_RESPONSIVE_EGFR_CANCER_VARIANTS
REACTOME_SIGNALING_BY_ERBB4
REACTOME_CROSS_PRESENTATION_OF_PARTICULATE_EXOGENOUS_ANTIGENS_PHAGOSOMES
REACTOME_ANTIGEN_PROCESSING_CROSS_PRESENTATION
REACTOME_ENDOSOMAL_VACUOLAR_PATHWAY
REACTOME_CROSS_PRESENTATION_OF_SOLUBLE_EXOGENOUS_ANTIGENS_ENDOSOMES
REACTOME_ERYTHROCYTES_TAKE_UP_CARBON_DIOXIDE_AND_RELEASE_OXYGEN
REACTOME_METHIONINE_SALVAGE_PATHWAY
REACTOME_ERYTHROCYTES_TAKE_UP_OXYGEN_AND_RELEASE_CARBON_DIOXIDE
REACTOME_SHC1_EVENTS_IN_ERBB2_SIGNALING
REACTOME_PI3K_EVENTS_IN_ERBB4_SIGNALING
REACTOME_SHC1_EVENTS_IN_ERBB4_SIGNALING
REACTOME_NUCLEAR_SIGNALING_BY_ERBB4
REACTOME_DOWNREGULATION_OF_ERBB4_SIGNALING
REACTOME_INTERLEUKIN_7_SIGNALING
REACTOME_DEVELOPMENTAL_BIOLOGY
REACTOME_MITOCHONDRIAL_PROTEIN_IMPORT
REACTOME_CYTOKINE_SIGNALING_IN_IMMUNE_SYSTEM
REACTOME_ADAPTIVE_IMMUNE_SYSTEM
REACTOME_SPRY_REGULATION_OF_FGF_SIGNALING
REACTOME_CA2_ACTIVATED_K_CHANNELS
REACTOME_INWARDLY_RECTIFYING_K_CHANNELS
REACTOME_POTASSIUM_CHANNELS
REACTOME_VOLTAGE_GATED_POTASSIUM_CHANNELS
REACTOME_TANDEM_PORE_DOMAIN_POTASSIUM_CHANNELS
REACTOME_SPERM_MOTILITY_AND_TAXES
REACTOME_ACROSOME_REACTION_AND_SPERM_OOCYTE_MEMBRANE_BINDING
REACTOME_GRB7_EVENTS_IN_ERBB2_SIGNALING
REACTOME_DOWNREGULATION_OF_ERBB2_ERBB3_SIGNALING
REACTOME_TRANSCRIPTION_OF_E2F_TARGETS_UNDER_NEGATIVE_CONTROL_BY_DREAM_COMPLEX
REACTOME_TRANSCRIPTION_OF_E2F_TARGETS_UNDER_NEGATIVE_CONTROL_BY_P107_RBL1_AND_P130_RBL2_IN_COMPLEX_WITH_HDAC1
REACTOME_MITOCHONDRIAL_IRON_SULFUR_CLUSTER_BIOGENESIS
REACTOME_RORA_ACTIVATES_GENE_EXPRESSION
REACTOME_BMAL1_CLOCK_NPAS2_ACTIVATES_CIRCADIAN_GENE_EXPRESSION
REACTOME_ABC_TRANSPORTERS_IN_LIPID_HOMEOSTASIS
REACTOME_ELEVATION_OF_CYTOSOLIC_CA2_LEVELS
REACTOME_ACTIVATION_OF_PUMA_AND_TRANSLOCATION_TO_MITOCHONDRIA
REACTOME_APOPTOSIS_INDUCED_DNA_FRAGMENTATION
REACTOME_CASPASE_ACTIVATION_VIA_DEATH_RECEPTORS_IN_THE_PRESENCE_OF_LIGAND
REACTOME_EXTRINSIC_PATHWAY_OF_FIBRIN_CLOT_FORMATION
REACTOME_INTRINSIC_PATHWAY_OF_FIBRIN_CLOT_FORMATION
REACTOME_COMMON_PATHWAY_OF_FIBRIN_CLOT_FORMATION
REACTOME_FORMATION_OF_FIBRIN_CLOT_CLOTTING_CASCADE
REACTOME_INHIBITION_OF_THE_PROTEOLYTIC_ACTIVITY_OF_APC_C_REQUIRED_FOR_THE_ONSET_OF_ANAPHASE_BY_MITOTIC_SPINDLE_CHECKPOINT_COMPONENTS
REACTOME_THE_CITRIC_ACID_TCA_CYCLE_AND_RESPIRATORY_ELECTRON_TRANSPORT
REACTOME_SIGNALING_BY_SCF_KIT
REACTOME_REGULATION_OF_KIT_SIGNALING
REACTOME_REGULATION_OF_SIGNALING_BY_NODAL
REACTOME_COLLAGEN_DEGRADATION
REACTOME_TRANSLOCATION_OF_SLC2A4_GLUT4_TO_THE_PLASMA_MEMBRANE
REACTOME_BETA_DEFENSINS
REACTOME_DEFENSINS
REACTOME_ALPHA_DEFENSINS
REACTOME_TETRAHYDROBIOPTERIN_BH4_SYNTHESIS_RECYCLING_SALVAGE_AND_REGULATION
REACTOME_REPRODUCTION
REACTOME_DEGRADATION_OF_THE_EXTRACELLULAR_MATRIX
REACTOME_EXTRACELLULAR_MATRIX_ORGANIZATION
REACTOME_COLLAGEN_FORMATION
REACTOME_REVERSIBLE_HYDRATION_OF_CARBON_DIOXIDE
REACTOME_ACYL_CHAIN_REMODELLING_OF_PC
REACTOME_ACYL_CHAIN_REMODELING_OF_CL
REACTOME_ACYL_CHAIN_REMODELLING_OF_PS
REACTOME_ACYL_CHAIN_REMODELLING_OF_PE
REACTOME_ACYL_CHAIN_REMODELING_OF_DAG_AND_TAG
REACTOME_ACYL_CHAIN_REMODELLING_OF_PI
REACTOME_ACYL_CHAIN_REMODELLING_OF_PG
REACTOME_HYDROLYSIS_OF_LPC
REACTOME_SYNTHESIS_OF_PG
REACTOME_SYNTHESIS_OF_PA
REACTOME_SYNTHESIS_OF_PC
REACTOME_GLYCEROPHOSPHOLIPID_BIOSYNTHESIS
REACTOME_SYNTHESIS_OF_PE
REACTOME_SYNTHESIS_OF_PI
REACTOME_SYNTHESIS_OF_PIPS_AT_THE_ER_MEMBRANE
REACTOME_INOSITOL_PHOSPHATE_METABOLISM
REACTOME_PI_METABOLISM
REACTOME_PHOSPHOLIPID_METABOLISM
REACTOME_DAG_AND_IP3_SIGNALING
REACTOME_MEIOSIS
REACTOME_CELL_CELL_COMMUNICATION
REACTOME_SIGNALING_BY_ACTIVIN
REACTOME_G0_AND_EARLY_G1
REACTOME_PHASE_II_CONJUGATION_OF_COMPOUNDS
REACTOME_METHYLATION
REACTOME_CYTOSOLIC_SULFONATION_OF_SMALL_MOLECULES
REACTOME_AMINO_ACID_CONJUGATION
REACTOME_GLUCURONIDATION
REACTOME_GLUTATHIONE_CONJUGATION
REACTOME_ELASTIC_FIBRE_FORMATION
REACTOME_FIBRONECTIN_MATRIX_FORMATION
REACTOME_POLO_LIKE_KINASE_MEDIATED_EVENTS
REACTOME_EUKARYOTIC_TRANSLATION_ELONGATION
REACTOME_SIGNALING_BY_NOTCH
REACTOME_TELOMERE_MAINTENANCE
REACTOME_GAP_JUNCTION_TRAFFICKING_AND_REGULATION
REACTOME_METABOLISM_OF_NUCLEOTIDES
REACTOME_MITOCHONDRIAL_BIOGENESIS
REACTOME_TRANSPORT_OF_THE_SLBP_DEPENDANT_MATURE_MRNA
REACTOME_TRANSPORT_OF_MATURE_MRNAS_DERIVED_FROM_INTRONLESS_TRANSCRIPTS
REACTOME_ACTIVATION_OF_MATRIX_METALLOPROTEINASES
REACTOME_RECYCLING_OF_BILE_ACIDS_AND_SALTS
REACTOME_REMOVAL_OF_AMINOTERMINAL_PROPEPTIDES_FROM_GAMMA_CARBOXYLATED_PROTEINS
REACTOME_GAMMA_CARBOXYLATION_TRANSPORT_AND_AMINO_TERMINAL_CLEAVAGE_OF_PROTEINS
REACTOME_ZBP1_DAI_MEDIATED_INDUCTION_OF_TYPE_I_IFNS
REACTOME_IRF3_MEDIATED_ACTIVATION_OF_TYPE_1_IFN
REACTOME_SULFIDE_OXIDATION_TO_SULFATE
REACTOME_DEGRADATION_OF_CYSTEINE_AND_HOMOCYSTEINE
REACTOME_SULFUR_AMINO_ACID_METABOLISM
REACTOME_HIV_LIFE_CYCLE
REACTOME_BUDDING_AND_MATURATION_OF_HIV_VIRION
REACTOME_INTEGRATION_OF_PROVIRUS
REACTOME_EARLY_PHASE_OF_HIV_LIFE_CYCLE
REACTOME_GOLGI_CISTERNAE_PERICENTRIOLAR_STACK_REORGANIZATION
REACTOME_SYNTHESIS_OF_GLYCOSYLPHOSPHATIDYLINOSITOL_GPI
REACTOME_ATTACHMENT_OF_GPI_ANCHOR_TO_UPAR
REACTOME_HIV_INFECTION
REACTOME_HOST_INTERACTIONS_OF_HIV_FACTORS
REACTOME_GLYCOSAMINOGLYCAN_METABOLISM
REACTOME_POST_TRANSLATIONAL_MODIFICATION_SYNTHESIS_OF_GPI_ANCHORED_PROTEINS
REACTOME_RESPIRATORY_ELECTRON_TRANSPORT_ATP_SYNTHESIS_BY_CHEMIOSMOTIC_COUPLING_AND_HEAT_PRODUCTION_BY_UNCOUPLING_PROTEINS
REACTOME_FORMATION_OF_ATP_BY_CHEMIOSMOTIC_COUPLING
REACTOME_PKA_MEDIATED_PHOSPHORYLATION_OF_KEY_METABOLIC_FACTORS
REACTOME_GLUCAGON_SIGNALING_IN_METABOLIC_REGULATION
REACTOME_TRIGLYCERIDE_CATABOLISM
REACTOME_AMPK_INHIBITS_CHREBP_TRANSCRIPTIONAL_ACTIVATION_ACTIVITY
REACTOME_INTEGRATION_OF_ENERGY_METABOLISM
REACTOME_CHREBP_ACTIVATES_METABOLIC_GENE_EXPRESSION
REACTOME_PP2A_MEDIATED_DEPHOSPHORYLATION_OF_KEY_METABOLIC_FACTORS
REACTOME_KERATAN_SULFATE_KERATIN_METABOLISM
REACTOME_HEPARAN_SULFATE_HEPARIN_HS_GAG_METABOLISM
REACTOME_GAMMA_CARBOXYLATION_HYPUSINE_FORMATION_AND_ARYLSULFATASE_ACTIVATION
REACTOME_CELL_CYCLE
REACTOME_SIGNALING_BY_EGFR_IN_CANCER
REACTOME_PKA_ACTIVATION_IN_GLUCAGON_SIGNALLING
REACTOME_2_LTR_CIRCLE_FORMATION
REACTOME_NEF_MEDIATES_DOWN_MODULATION_OF_CELL_SURFACE_RECEPTORS_BY_RECRUITING_THEM_TO_CLATHRIN_ADAPTERS
REACTOME_NEF_MEDIATED_DOWNREGULATION_OF_MHC_CLASS_I_COMPLEX_CELL_SURFACE_EXPRESSION
REACTOME_NEF_AND_SIGNAL_TRANSDUCTION
REACTOME_THE_ROLE_OF_NEF_IN_HIV_1_REPLICATION_AND_DISEASE_PATHOGENESIS
REACTOME_COLLAGEN_BIOSYNTHESIS_AND_MODIFYING_ENZYMES
REACTOME_MTOR_SIGNALLING
REACTOME_REGULATION_OF_CHOLESTEROL_BIOSYNTHESIS_BY_SREBP_SREBF
REACTOME_SYNTHESIS_OF_PIPS_AT_THE_PLASMA_MEMBRANE
REACTOME_SYNTHESIS_OF_PIPS_AT_THE_GOLGI_MEMBRANE
REACTOME_SYNTHESIS_OF_PIPS_AT_THE_EARLY_ENDOSOME_MEMBRANE
REACTOME_SYNTHESIS_OF_PIPS_AT_THE_LATE_ENDOSOME_MEMBRANE
REACTOME_SPHINGOLIPID_DE_NOVO_BIOSYNTHESIS
REACTOME_GLYCOSPHINGOLIPID_METABOLISM
REACTOME_MYD88_INDEPENDENT_TLR4_CASCADE
REACTOME_MITOCHONDRIAL_UNCOUPLING
REACTOME_MTORC1_MEDIATED_SIGNALLING
REACTOME_THE_ACTIVATION_OF_ARYLSULFATASES
REACTOME_SIGNALING_BY_NTRKS
REACTOME_COMPLEMENT_CASCADE
REACTOME_LECTIN_PATHWAY_OF_COMPLEMENT_ACTIVATION
REACTOME_INITIAL_TRIGGERING_OF_COMPLEMENT
REACTOME_TERMINAL_PATHWAY_OF_COMPLEMENT
REACTOME_CREATION_OF_C4_AND_C2_ACTIVATORS
REACTOME_SIGNALLING_TO_RAS
REACTOME_HIV_TRANSCRIPTION_INITIATION
REACTOME_HIV_TRANSCRIPTION_ELONGATION
REACTOME_TRANSCRIPTION_OF_THE_HIV_GENOME
REACTOME_ABORTIVE_ELONGATION_OF_HIV_1_TRANSCRIPT_IN_THE_ABSENCE_OF_TAT
REACTOME_HIV_ELONGATION_ARREST_AND_RECOVERY
REACTOME_NEF_MEDIATED_CD4_DOWN_REGULATION
REACTOME_THE_FATTY_ACID_CYCLING_MODEL
REACTOME_TRAFFICKING_AND_PROCESSING_OF_ENDOSOMAL_TLR
REACTOME_TOLL_LIKE_RECEPTOR_9_TLR9_CASCADE
REACTOME_TOLL_LIKE_RECEPTOR_TLR1_TLR2_CASCADE
REACTOME_INNATE_IMMUNE_SYSTEM
REACTOME_INFLUENZA_INFECTION
REACTOME_EXPORT_OF_VIRAL_RIBONUCLEOPROTEINS_FROM_NUCLEUS
REACTOME_NS1_MEDIATED_EFFECTS_ON_HOST_PATHWAYS
REACTOME_VIRAL_MESSENGER_RNA_SYNTHESIS
REACTOME_NOD1_2_SIGNALING_PATHWAY
REACTOME_NUCLEOTIDE_BINDING_DOMAIN_LEUCINE_RICH_REPEAT_CONTAINING_RECEPTOR_NLR_SIGNALING_PATHWAYS
REACTOME_NEUROTOXICITY_OF_CLOSTRIDIUM_TOXINS
REACTOME_TOLL_LIKE_RECEPTOR_CASCADES
REACTOME_TICAM1_RIP1_MEDIATED_IKK_COMPLEX_RECRUITMENT
REACTOME_DDX58_IFIH1_MEDIATED_INDUCTION_OF_INTERFERON_ALPHA_BETA
REACTOME_PROLONGED_ERK_ACTIVATION_EVENTS
REACTOME_ADENYLATE_CYCLASE_ACTIVATING_PATHWAY
REACTOME_ADENYLATE_CYCLASE_INHIBITORY_PATHWAY
REACTOME_REGULATION_OF_GLUCOKINASE_BY_GLUCOKINASE_REGULATORY_PROTEIN
REACTOME_SIGNALING_BY_TGF_BETA_RECEPTOR_COMPLEX
REACTOME_ARMS_MEDIATED_ACTIVATION
REACTOME_P38MAPK_EVENTS
REACTOME_TELOMERE_EXTENSION_BY_TELOMERASE
REACTOME_ALTERNATIVE_COMPLEMENT_ACTIVATION
REACTOME_APC_C_CDC20_MEDIATED_DEGRADATION_OF_CYCLIN_B
REACTOME_SCF_BETA_TRCP_MEDIATED_DEGRADATION_OF_EMI1
REACTOME_APC_C_MEDIATED_DEGRADATION_OF_CELL_CYCLE_PROTEINS
REACTOME_APC_C_CDH1_MEDIATED_DEGRADATION_OF_CDC20_AND_OTHER_APC_C_CDH1_TARGETED_PROTEINS_IN_LATE_MITOSIS_EARLY_G1
REACTOME_TRANSPORT_AND_SYNTHESIS_OF_PAPS
REACTOME_GLUTATHIONE_SYNTHESIS_AND_RECYCLING
REACTOME_POLYMERASE_SWITCHING_ON_THE_C_STRAND_OF_THE_TELOMERE
REACTOME_PROCESSIVE_SYNTHESIS_ON_THE_C_STRAND_OF_THE_TELOMERE
REACTOME_TELOMERE_C_STRAND_LAGGING_STRAND_SYNTHESIS
REACTOME_TELOMERE_C_STRAND_SYNTHESIS_INITIATION
REACTOME_ACTIVATION_OF_C3_AND_C5
REACTOME_PLASMA_LIPOPROTEIN_ASSEMBLY_REMODELING_AND_CLEARANCE
REACTOME_ASSEMBLY_OF_THE_HIV_VIRION
REACTOME_INTERACTIONS_OF_VPR_WITH_HOST_CELLULAR_PROTEINS
REACTOME_ACTIVATION_OF_ATR_IN_RESPONSE_TO_REPLICATION_STRESS
REACTOME_CONVERSION_FROM_APC_C_CDC20_TO_APC_C_CDH1_IN_LATE_ANAPHASE
REACTOME_PHOSPHORYLATION_OF_THE_APC_C
REACTOME_PHOSPHORYLATION_OF_EMI1
REACTOME_UNWINDING_OF_DNA
REACTOME_CONJUGATION_OF_BENZOATE_WITH_GLYCINE
REACTOME_INTERACTIONS_OF_REV_WITH_HOST_CELLULAR_PROTEINS
REACTOME_RETROGRADE_NEUROTROPHIN_SIGNALLING
REACTOME_SIGNALING_BY_EGFR
REACTOME_CHONDROITIN_SULFATE_DERMATAN_SULFATE_METABOLISM
REACTOME_APC_CDC20_MEDIATED_DEGRADATION_OF_NEK2A
REACTOME_SRP_DEPENDENT_COTRANSLATIONAL_PROTEIN_TARGETING_TO_MEMBRANE
REACTOME_DARPP_32_EVENTS
REACTOME_GAB1_SIGNALOSOME
REACTOME_SHC1_EVENTS_IN_EGFR_SIGNALING
REACTOME_APOBEC3G_MEDIATED_RESISTANCE_TO_HIV_1_INFECTION
REACTOME_NUCLEAR_IMPORT_OF_REV_PROTEIN
REACTOME_EXTENSION_OF_TELOMERES
REACTOME_RIP_MEDIATED_NFKB_ACTIVATION_VIA_ZBP1
REACTOME_SEROTONIN_NEUROTRANSMITTER_RELEASE_CYCLE
REACTOME_NOREPINEPHRINE_NEUROTRANSMITTER_RELEASE_CYCLE
REACTOME_ACETYLCHOLINE_BINDING_AND_DOWNSTREAM_EVENTS
REACTOME_NEF_MEDIATED_CD8_DOWN_REGULATION
REACTOME_EGFR_DOWNREGULATION
REACTOME_STING_MEDIATED_INDUCTION_OF_HOST_IMMUNE_RESPONSES
REACTOME_CYTOSOLIC_SENSORS_OF_PATHOGEN_ASSOCIATED_DNA
REACTOME_SIGNALING_BY_CYTOSOLIC_FGFR1_FUSION_MUTANTS
REACTOME_FGFR1_MUTANT_RECEPTOR_ACTIVATION
REACTOME_FGFR2_MUTANT_RECEPTOR_ACTIVATION
REACTOME_ORGANELLE_BIOGENESIS_AND_MAINTENANCE
REACTOME_SYNTHESIS_OF_PYROPHOSPHATES_IN_THE_CYTOSOL
REACTOME_SYNTHESIS_OF_IP2_IP_AND_INS_IN_THE_CYTOSOL
REACTOME_SYNTHESIS_OF_IP3_AND_IP4_IN_THE_CYTOSOL
REACTOME_REGULATION_OF_BETA_CELL_DEVELOPMENT
REACTOME_DOWNSTREAM_SIGNAL_TRANSDUCTION
REACTOME_SIGNALING_BY_PDGF
REACTOME_ACTIVATION_OF_TRKA_RECEPTORS
REACTOME_NGF_INDEPENDANT_TRKA_ACTIVATION
REACTOME_SCF_SKP2_MEDIATED_DEGRADATION_OF_P27_P21
REACTOME_SIGNALLING_TO_ERKS
REACTOME_SIGNALLING_TO_P38_VIA_RIT_AND_RIN
REACTOME_DIGESTION_OF_DIETARY_CARBOHYDRATE
REACTOME_CELLULAR_HEXOSE_TRANSPORT
REACTOME_METABOLISM_OF_PORPHYRINS
REACTOME_HEME_BIOSYNTHESIS
REACTOME_HEME_DEGRADATION
REACTOME_SIGNALING_BY_FGFR
REACTOME_FGFR3_LIGAND_BINDING_AND_ACTIVATION
REACTOME_FGFR2_LIGAND_BINDING_AND_ACTIVATION
REACTOME_FGFR1_LIGAND_BINDING_AND_ACTIVATION
REACTOME_FGFR1B_LIGAND_BINDING_AND_ACTIVATION
REACTOME_FGFR3B_LIGAND_BINDING_AND_ACTIVATION
REACTOME_FGFR1C_LIGAND_BINDING_AND_ACTIVATION
REACTOME_FGFR2C_LIGAND_BINDING_AND_ACTIVATION
REACTOME_FGFR2B_LIGAND_BINDING_AND_ACTIVATION
REACTOME_GAP_JUNCTION_ASSEMBLY
REACTOME_TRANSPORT_OF_CONNEXONS_TO_THE_PLASMA_MEMBRANE
REACTOME_GAP_JUNCTION_DEGRADATION
REACTOME_PRE_NOTCH_PROCESSING_IN_THE_ENDOPLASMIC_RETICULUM
REACTOME_PRE_NOTCH_PROCESSING_IN_GOLGI
REACTOME_PRE_NOTCH_EXPRESSION_AND_PROCESSING
REACTOME_CHOLESTEROL_BIOSYNTHESIS
REACTOME_SNRNP_ASSEMBLY
REACTOME_SYNTHESIS_OF_BILE_ACIDS_AND_BILE_SALTS
REACTOME_DIGESTION_OF_DIETARY_LIPID
REACTOME_ANDROGEN_BIOSYNTHESIS
REACTOME_ESTROGEN_BIOSYNTHESIS
REACTOME_SYNTHESIS_OF_BILE_ACIDS_AND_BILE_SALTS_VIA_7ALPHA_HYDROXYCHOLESTEROL
REACTOME_P75NTR_SIGNALS_VIA_NF_KB
REACTOME_NRAGE_SIGNALS_DEATH_THROUGH_JNK
REACTOME_P75NTR_NEGATIVELY_REGULATES_CELL_CYCLE_VIA_SC1
REACTOME_REGULATED_PROTEOLYSIS_OF_P75NTR
REACTOME_P75NTR_REGULATES_AXONOGENESIS
REACTOME_P75_NTR_RECEPTOR_MEDIATED_SIGNALLING
REACTOME_SYNTHESIS_OF_BILE_ACIDS_AND_BILE_SALTS_VIA_24_HYDROXYCHOLESTEROL
REACTOME_SYNTHESIS_OF_BILE_ACIDS_AND_BILE_SALTS_VIA_27_HYDROXYCHOLESTEROL
REACTOME_MINERALOCORTICOID_BIOSYNTHESIS
REACTOME_GLUCOCORTICOID_BIOSYNTHESIS
REACTOME_BILE_ACID_AND_BILE_SALT_METABOLISM
REACTOME_SIGNALING_BY_VEGF
REACTOME_VEGF_LIGAND_RECEPTOR_INTERACTIONS
REACTOME_DEGRADATION_OF_BETA_CATENIN_BY_THE_DESTRUCTION_COMPLEX
REACTOME_RHO_GTPASE_EFFECTORS
REACTOME_SIGNALING_BY_WNT
REACTOME_METABOLISM_OF_STEROID_HORMONES
REACTOME_PREGNENOLONE_BIOSYNTHESIS
REACTOME_BETA_CATENIN_PHOSPHORYLATION_CASCADE
REACTOME_GRB2_EVENTS_IN_ERBB2_SIGNALING
REACTOME_PI3K_EVENTS_IN_ERBB2_SIGNALING
REACTOME_COBALAMIN_CBL_VITAMIN_B12_TRANSPORT_AND_METABOLISM
REACTOME_METABOLISM_OF_FOLATE_AND_PTERINES
REACTOME_BIOTIN_TRANSPORT_AND_METABOLISM
REACTOME_COENZYME_A_BIOSYNTHESIS
REACTOME_VITAMIN_D_CALCIFEROL_METABOLISM
REACTOME_NICOTINATE_METABOLISM
REACTOME_VITAMIN_B1_THIAMIN_METABOLISM
REACTOME_VITAMIN_C_ASCORBATE_METABOLISM
REACTOME_VITAMIN_B2_RIBOFLAVIN_METABOLISM
REACTOME_METABOLISM_OF_WATER_SOLUBLE_VITAMINS_AND_COFACTORS
REACTOME_METABOLISM_OF_VITAMINS_AND_COFACTORS
REACTOME_A_TETRASACCHARIDE_LINKER_SEQUENCE_IS_REQUIRED_FOR_GAG_SYNTHESIS
REACTOME_NICOTINAMIDE_SALVAGING
REACTOME_SIGNALING_BY_NOTCH1
REACTOME_SIGNALING_BY_NOTCH2
REACTOME_PI3K_AKT_ACTIVATION
REACTOME_AKT_PHOSPHORYLATES_TARGETS_IN_THE_CYTOSOL
REACTOME_AKT_PHOSPHORYLATES_TARGETS_IN_THE_NUCLEUS
REACTOME_NUCLEAR_EVENTS_KINASE_AND_TRANSCRIPTION_FACTOR_ACTIVATION
REACTOME_ERK_MAPK_TARGETS
REACTOME_IMMUNOREGULATORY_INTERACTIONS_BETWEEN_A_LYMPHOID_AND_A_NON_LYMPHOID_CELL
REACTOME_VITAMIN_B5_PANTOTHENATE_METABOLISM
REACTOME_NEGATIVE_REGULATION_OF_THE_PI3K_AKT_NETWORK
REACTOME_CREB_PHOSPHORYLATION
REACTOME_ER_TO_GOLGI_ANTEROGRADE_TRANSPORT
REACTOME_MEMBRANE_TRAFFICKING
REACTOME_TRANS_GOLGI_NETWORK_VESICLE_BUDDING
REACTOME_CARNITINE_METABOLISM
REACTOME_SIGNALING_BY_BMP
REACTOME_SIGNALING_BY_ALK
REACTOME_TCF_DEPENDENT_SIGNALING_IN_RESPONSE_TO_WNT
REACTOME_WNT_MEDIATED_ACTIVATION_OF_DVL
REACTOME_FORMATION_OF_THE_BETA_CATENIN_TCF_TRANSACTIVATING_COMPLEX
REACTOME_G_PROTEIN_ACTIVATION
REACTOME_METABOLISM_OF_NITRIC_OXIDE_NOS3_ACTIVATION_AND_REGULATION
REACTOME_ASSEMBLY_OF_COLLAGEN_FIBRILS_AND_OTHER_MULTIMERIC_STRUCTURES
REACTOME_METABOLISM_OF_ANGIOTENSINOGEN_TO_ANGIOTENSINS
REACTOME_KERATAN_SULFATE_BIOSYNTHESIS
REACTOME_KERATAN_SULFATE_DEGRADATION
REACTOME_CHONDROITIN_SULFATE_BIOSYNTHESIS
REACTOME_DERMATAN_SULFATE_BIOSYNTHESIS
REACTOME_HS_GAG_BIOSYNTHESIS
REACTOME_TCR_SIGNALING
REACTOME_HS_GAG_DEGRADATION
REACTOME_CS_DS_DEGRADATION
REACTOME_GENERATION_OF_SECOND_MESSENGER_MOLECULES
REACTOME_CALCINEURIN_ACTIVATES_NFAT
REACTOME_ERKS_ARE_INACTIVATED
REACTOME_CELL_SURFACE_INTERACTIONS_AT_THE_VASCULAR_WALL
REACTOME_SIGNALING_BY_HIPPO
REACTOME_FCGAMMA_RECEPTOR_FCGR_DEPENDENT_PHAGOCYTOSIS
REACTOME_FCGR_ACTIVATION
REACTOME_ROLE_OF_PHOSPHOLIPIDS_IN_PHAGOCYTOSIS
REACTOME_YAP1_AND_WWTR1_TAZ_STIMULATED_GENE_EXPRESSION
REACTOME_ENOS_ACTIVATION
REACTOME_NOSTRIN_MEDIATED_ENOS_TRAFFICKING
REACTOME_MICRORNA_MIRNA_BIOGENESIS
REACTOME_COPII_MEDIATED_VESICLE_TRANSPORT
REACTOME_REGULATION_OF_PYRUVATE_DEHYDROGENASE_PDH_COMPLEX
REACTOME_ALPHA_LINOLENIC_OMEGA3_AND_LINOLEIC_OMEGA6_ACID_METABOLISM
REACTOME_LINOLEIC_ACID_LA_METABOLISM
REACTOME_CELL_DEATH_SIGNALLING_VIA_NRAGE_NRIF_AND_NADE
REACTOME_NADE_MODULATES_DEATH_SIGNALLING
REACTOME_NRIF_SIGNALS_CELL_DEATH_FROM_THE_NUCLEUS
REACTOME_P75NTR_RECRUITS_SIGNALLING_COMPLEXES
REACTOME_NF_KB_IS_ACTIVATED_AND_SIGNALS_SURVIVAL
REACTOME_METABOLISM_OF_AMINE_DERIVED_HORMONES
REACTOME_SEROTONIN_AND_MELATONIN_BIOSYNTHESIS
REACTOME_PEPTIDE_HORMONE_BIOSYNTHESIS
REACTOME_THYROXINE_BIOSYNTHESIS
REACTOME_GLUTAMATE_NEUROTRANSMITTER_RELEASE_CYCLE
REACTOME_REGULATION_OF_GENE_EXPRESSION_IN_LATE_STAGE_BRANCHING_MORPHOGENESIS_PANCREATIC_BUD_PRECURSOR_CELLS
REACTOME_REGULATION_OF_GENE_EXPRESSION_IN_BETA_CELLS
REACTOME_REGULATION_OF_GENE_EXPRESSION_IN_ENDOCRINE_COMMITTED_NEUROG3_PROGENITOR_CELLS
REACTOME_REGULATION_OF_GENE_EXPRESSION_IN_EARLY_PANCREATIC_PRECURSOR_CELLS
REACTOME_PECAM1_INTERACTIONS
REACTOME_BASIGIN_INTERACTIONS
REACTOME_TIE2_SIGNALING
REACTOME_GENE_SILENCING_BY_RNA
REACTOME_BIOLOGICAL_OXIDATIONS
REACTOME_CYTOCHROME_P450_ARRANGED_BY_SUBSTRATE_TYPE
REACTOME_VITAMINS
REACTOME_FATTY_ACIDS
REACTOME_PHASE_I_FUNCTIONALIZATION_OF_COMPOUNDS
REACTOME_MISCELLANEOUS_SUBSTRATES
REACTOME_ENDOGENOUS_STEROLS
REACTOME_EICOSANOIDS
REACTOME_XENOBIOTICS
REACTOME_CYP2E1_REACTIONS
REACTOME_EPIGENETIC_REGULATION_OF_GENE_EXPRESSION
REACTOME_NOTCH1_INTRACELLULAR_DOMAIN_REGULATES_TRANSCRIPTION
REACTOME_ACTIVATED_NOTCH1_TRANSMITS_SIGNAL_TO_THE_NUCLEUS
REACTOME_PRC2_METHYLATES_HISTONES_AND_DNA
REACTOME_DOPAMINE_NEUROTRANSMITTER_RELEASE_CYCLE
REACTOME_EGFR_INTERACTS_WITH_PHOSPHOLIPASE_C_GAMMA
REACTOME_MOLECULES_ASSOCIATED_WITH_ELASTIC_FIBRES
REACTOME_MHC_CLASS_II_ANTIGEN_PRESENTATION
REACTOME_SYNTHESIS_OF_EPOXY_EET_AND_DIHYDROXYEICOSATRIENOIC_ACIDS_DHET
REACTOME_SYNTHESIS_OF_5_EICOSATETRAENOIC_ACIDS
REACTOME_SYNTHESIS_OF_LEUKOTRIENES_LT_AND_EOXINS_EX
REACTOME_SYNTHESIS_OF_LIPOXINS_LX
REACTOME_SYNTHESIS_OF_12_EICOSATETRAENOIC_ACID_DERIVATIVES
REACTOME_ARACHIDONIC_ACID_METABOLISM
REACTOME_SYNTHESIS_OF_15_EICOSATETRAENOIC_ACID_DERIVATIVES
REACTOME_UBIQUINOL_BIOSYNTHESIS
REACTOME_SYNTHESIS_OF_16_20_HYDROXYEICOSATETRAENOIC_ACIDS_HETE
REACTOME_HYALURONAN_METABOLISM
REACTOME_HYALURONAN_BIOSYNTHESIS_AND_EXPORT
REACTOME_TRANSCRIPTIONAL_ACTIVATION_OF_MITOCHONDRIAL_BIOGENESIS
REACTOME_ACTIVATION_OF_PPARGC1A_PGC_1ALPHA_BY_PHOSPHORYLATION
REACTOME_INTEGRIN_CELL_SURFACE_INTERACTIONS
REACTOME_HYALURONAN_UPTAKE_AND_DEGRADATION
REACTOME_ABACAVIR_TRANSMEMBRANE_TRANSPORT
REACTOME_ABACAVIR_ADME
REACTOME_ABACAVIR_METABOLISM
REACTOME_SYNTHESIS_OF_PROSTAGLANDINS_PG_AND_THROMBOXANES_TX
REACTOME_SCAVENGING_OF_HEME_FROM_PLASMA
REACTOME_DAP12_INTERACTIONS
REACTOME_BINDING_AND_UPTAKE_OF_LIGANDS_BY_SCAVENGER_RECEPTORS
REACTOME_DOWNREGULATION_OF_TGF_BETA_RECEPTOR_SIGNALING
REACTOME_TGF_BETA_RECEPTOR_SIGNALING_ACTIVATES_SMADS
REACTOME_TGF_BETA_RECEPTOR_SIGNALING_IN_EMT_EPITHELIAL_TO_MESENCHYMAL_TRANSITION
REACTOME_TRANSCRIPTIONAL_ACTIVITY_OF_SMAD2_SMAD3_SMAD4_HETEROTRIMER
REACTOME_DOWNREGULATION_OF_SMAD2_3_SMAD4_TRANSCRIPTIONAL_ACTIVITY
REACTOME_SMAD2_SMAD3_SMAD4_HETEROTRIMER_REGULATES_TRANSCRIPTION
REACTOME_EGFR_TRANSACTIVATION_BY_GASTRIN
REACTOME_THE_RETINOID_CYCLE_IN_CONES_DAYLIGHT_VISION
REACTOME_VISUAL_PHOTOTRANSDUCTION
REACTOME_NOTCH2_INTRACELLULAR_DOMAIN_REGULATES_TRANSCRIPTION
REACTOME_MUCOPOLYSACCHARIDOSES
REACTOME_ANCHORING_FIBRIL_FORMATION
REACTOME_PI3K_AKT_SIGNALING_IN_CANCER
REACTOME_CONSTITUTIVE_SIGNALING_BY_ABERRANT_PI3K_IN_CANCER
REACTOME_CROSSLINKING_OF_COLLAGEN_FIBRILS
REACTOME_CONDENSATION_OF_PROPHASE_CHROMOSOMES
REACTOME_PHOSPHATE_BOND_HYDROLYSIS_BY_NUDT_PROTEINS
REACTOME_SIGNALING_BY_TYPE_1_INSULIN_LIKE_GROWTH_FACTOR_1_RECEPTOR_IGF1R
REACTOME_METABOLISM_OF_INGESTED_SEMET_SEC_MESEC_INTO_H2SE
REACTOME_SELENOAMINO_ACID_METABOLISM
REACTOME_DAP12_SIGNALING
REACTOME_ACTIVATION_OF_GENE_EXPRESSION_BY_SREBF_SREBP
REACTOME_SHC_RELATED_EVENTS_TRIGGERED_BY_IGF1R
REACTOME_RETINOID_CYCLE_DISEASE_EVENTS
REACTOME_THE_CANONICAL_RETINOID_CYCLE_IN_RODS_TWILIGHT_VISION
REACTOME_FC_EPSILON_RECEPTOR_FCERI_SIGNALING
REACTOME_MASTL_FACILITATES_MITOTIC_PROGRESSION
REACTOME_SEPARATION_OF_SISTER_CHROMATIDS
REACTOME_ESTABLISHMENT_OF_SISTER_CHROMATID_COHESION
REACTOME_COHESIN_LOADING_ONTO_CHROMATIN
REACTOME_ACTIVATION_OF_THE_PHOTOTRANSDUCTION_CASCADE
REACTOME_RESOLUTION_OF_SISTER_CHROMATID_COHESION
REACTOME_CONDENSATION_OF_PROMETAPHASE_CHROMOSOMES
REACTOME_THE_PHOTOTRANSDUCTION_CASCADE
REACTOME_INTERACTION_WITH_CUMULUS_CELLS_AND_THE_ZONA_PELLUCIDA
REACTOME_MITOTIC_METAPHASE_AND_ANAPHASE
REACTOME_OXIDATIVE_STRESS_INDUCED_SENESCENCE
REACTOME_SENESCENCE_ASSOCIATED_SECRETORY_PHENOTYPE_SASP
REACTOME_CELLULAR_SENESCENCE
REACTOME_FORMATION_OF_SENESCENCE_ASSOCIATED_HETEROCHROMATIN_FOCI_SAHF
REACTOME_ONCOGENE_INDUCED_SENESCENCE
REACTOME_DNA_DAMAGE_TELOMERE_STRESS_INDUCED_SENESCENCE
REACTOME_TRIF_MEDIATED_PROGRAMMED_CELL_DEATH
REACTOME_CYTOSOLIC_IRON_SULFUR_CLUSTER_ASSEMBLY
REACTOME_REGULATION_OF_PLK1_ACTIVITY_AT_G2_M_TRANSITION
REACTOME_SIGNALING_BY_LEPTIN
REACTOME_SIGNALING_BY_NOTCH1_PEST_DOMAIN_MUTANTS_IN_CANCER
REACTOME_FBXW7_MUTANTS_AND_NOTCH1_IN_CANCER
REACTOME_ACETYLCHOLINE_NEUROTRANSMITTER_RELEASE_CYCLE
REACTOME_CASPASE_MEDIATED_CLEAVAGE_OF_CYTOSKELETAL_PROTEINS
REACTOME_INSULIN_PROCESSING
REACTOME_SIGNALING_BY_NOTCH1_T_7_9_NOTCH1_M1580_K2555_TRANSLOCATION_MUTANT
REACTOME_STIMULI_SENSING_CHANNELS
REACTOME_EPH_EPHRIN_SIGNALING
REACTOME_SIGNALING_BY_NOTCH1_HD_DOMAIN_MUTANTS_IN_CANCER
REACTOME_ROLE_OF_LAT2_NTAL_LAB_ON_CALCIUM_MOBILIZATION
REACTOME_FICOLINS_BIND_TO_REPETITIVE_CARBOHYDRATE_STRUCTURES_ON_THE_TARGET_CELL_SURFACE
REACTOME_FCERI_MEDIATED_MAPK_ACTIVATION
REACTOME_FCERI_MEDIATED_CA_2_MOBILIZATION
REACTOME_FCERI_MEDIATED_NF_KB_ACTIVATION
REACTOME_POU5F1_OCT4_SOX2_NANOG_REPRESS_GENES_RELATED_TO_DIFFERENTIATION
REACTOME_POU5F1_OCT4_SOX2_NANOG_ACTIVATE_GENES_RELATED_TO_PROLIFERATION
REACTOME_NOTCH2_ACTIVATION_AND_TRANSMISSION_OF_SIGNAL_TO_THE_NUCLEUS
REACTOME_PEPTIDE_HORMONE_METABOLISM
REACTOME_NUCLEAR_ENVELOPE_BREAKDOWN
REACTOME_ACTIVATION_OF_NIMA_KINASES_NEK9_NEK6_NEK7
REACTOME_SUMOYLATION
REACTOME_INITIATION_OF_NUCLEAR_ENVELOPE_NE_REFORMATION
REACTOME_NUCLEAR_ENVELOPE_NE_REASSEMBLY
REACTOME_LAMININ_INTERACTIONS
REACTOME_SYNDECAN_INTERACTIONS
REACTOME_NON_INTEGRIN_MEMBRANE_ECM_INTERACTIONS
REACTOME_ECM_PROTEOGLYCANS
REACTOME_SCAVENGING_BY_CLASS_B_RECEPTORS
REACTOME_SCAVENGING_BY_CLASS_A_RECEPTORS
REACTOME_SCAVENGING_BY_CLASS_F_RECEPTORS
REACTOME_SUMO_IS_CONJUGATED_TO_E1_UBA2_SAE1
REACTOME_SUMO_IS_TRANSFERRED_FROM_E1_TO_E2_UBE2I_UBC9
REACTOME_SUMO_IS_PROTEOLYTICALLY_PROCESSED
REACTOME_SUMOYLATION_OF_DNA_DAMAGE_RESPONSE_AND_REPAIR_PROTEINS
REACTOME_DEX_H_BOX_HELICASES_ACTIVATE_TYPE_I_IFN_AND_INFLAMMATORY_CYTOKINES_PRODUCTION
REACTOME_LRR_FLII_INTERACTING_PROTEIN_1_LRRFIP1_ACTIVATES_TYPE_I_IFN_PRODUCTION
REACTOME_REGULATION_OF_INNATE_IMMUNE_RESPONSES_TO_CYTOSOLIC_DNA
REACTOME_HDACS_DEACETYLATE_HISTONES
REACTOME_PKMTS_METHYLATE_HISTONE_LYSINES
REACTOME_HDMS_DEMETHYLATE_HISTONES
REACTOME_HATS_ACETYLATE_HISTONES
REACTOME_RMTS_METHYLATE_HISTONE_ARGININES
REACTOME_PROCESSING_AND_ACTIVATION_OF_SUMO
REACTOME_GLYCOGEN_STORAGE_DISEASES
REACTOME_SUMOYLATION_OF_TRANSCRIPTION_FACTORS
REACTOME_SUMOYLATION_OF_UBIQUITINYLATION_PROTEINS
REACTOME_WNT_LIGAND_BIOGENESIS_AND_TRAFFICKING
REACTOME_CHROMATIN_MODIFYING_ENZYMES
REACTOME_IRF3_MEDIATED_INDUCTION_OF_TYPE_I_IFN
REACTOME_TRP_CHANNELS
REACTOME_DEFECTS_IN_COBALAMIN_B12_METABOLISM
REACTOME_DEFECTS_IN_VITAMIN_AND_COFACTOR_METABOLISM
REACTOME_DETOXIFICATION_OF_REACTIVE_OXYGEN_SPECIES
REACTOME_NUCLEAR_PORE_COMPLEX_NPC_DISASSEMBLY
REACTOME_LOSS_OF_FUNCTION_OF_SMAD2_3_IN_CANCER
REACTOME_SIGNALING_BY_TGF_BETA_RECEPTOR_COMPLEX_IN_CANCER
REACTOME_GLYCOGEN_SYNTHESIS
REACTOME_DEFECTS_IN_BIOTIN_BTN_METABOLISM
REACTOME_REGULATION_BY_C_FLIP
REACTOME_REGULATION_OF_HSF1_MEDIATED_HEAT_SHOCK_RESPONSE
REACTOME_HSP90_CHAPERONE_CYCLE_FOR_STEROID_HORMONE_RECEPTORS_SHR_IN_THE_PRESENCE_OF_LIGAND
REACTOME_HSF1_ACTIVATION
REACTOME_CELLULAR_RESPONSE_TO_HEAT_STRESS
REACTOME_ATTENUATION_PHASE
REACTOME_HSF1_DEPENDENT_TRANSACTIVATION
REACTOME_NOTCH_HLH_TRANSCRIPTION_PATHWAY
REACTOME_METABOLISM_OF_POLYAMINES
REACTOME_APOPTOTIC_CLEAVAGE_OF_CELL_ADHESION_PROTEINS
REACTOME_AMINO_ACID_TRANSPORT_ACROSS_THE_PLASMA_MEMBRANE
REACTOME_INTEGRIN_SIGNALING
REACTOME_GRB2_SOS_PROVIDES_LINKAGE_TO_MAPK_SIGNALING_FOR_INTEGRINS
REACTOME_DISEASES_ASSOCIATED_WITH_GLYCOSAMINOGLYCAN_METABOLISM
REACTOME_DEFECTIVE_B4GALT7_CAUSES_EDS_PROGEROID_TYPE
REACTOME_DEFECTIVE_CHST3_CAUSES_SEDCJD
REACTOME_DEFECTIVE_CHST14_CAUSES_EDS_MUSCULOCONTRACTURAL_TYPE
REACTOME_DEFECTIVE_CHSY1_CAUSES_TPBS
REACTOME_DEFECTIVE_CHST6_CAUSES_MCDC1
REACTOME_DEFECTIVE_EXT2_CAUSES_EXOSTOSES_2
REACTOME_DEFECTIVE_ST3GAL3_CAUSES_MCT12_AND_EIEE15
REACTOME_DEFECTIVE_B4GALT1_CAUSES_B4GALT1_CDG_CDG_2D
REACTOME_TRANSCRIPTIONAL_REGULATION_BY_TP53
REACTOME_P130CAS_LINKAGE_TO_MAPK_SIGNALING_FOR_INTEGRINS
REACTOME_SIGNALING_BY_GPCR
REACTOME_CLASS_A_1_RHODOPSIN_LIKE_RECEPTORS
REACTOME_CLASS_B_2_SECRETIN_FAMILY_RECEPTORS
REACTOME_NETRIN_1_SIGNALING
REACTOME_NEPHRIN_FAMILY_INTERACTIONS
REACTOME_SEMAPHORIN_INTERACTIONS
REACTOME_L1CAM_INTERACTIONS
REACTOME_NCAM_SIGNALING_FOR_NEURITE_OUT_GROWTH
REACTOME_PEPTIDE_LIGAND_BINDING_RECEPTORS
REACTOME_AMINE_LIGAND_BINDING_RECEPTORS
REACTOME_HORMONE_LIGAND_BINDING_RECEPTORS
REACTOME_DSCAM_INTERACTIONS
REACTOME_SIGNALING_BY_ROBO_RECEPTORS
REACTOME_DEACTIVATION_OF_THE_BETA_CATENIN_TRANSACTIVATING_COMPLEX
REACTOME_NEGATIVE_REGULATION_OF_TCF_DEPENDENT_SIGNALING_BY_WNT_LIGAND_ANTAGONISTS
REACTOME_DISEASES_ASSOCIATED_WITH_N_GLYCOSYLATION_OF_PROTEINS
REACTOME_DISEASES_OF_GLYCOSYLATION
REACTOME_MYOCLONIC_EPILEPSY_OF_LAFORA
REACTOME_DOPAMINE_CLEARANCE_FROM_THE_SYNAPTIC_CLEFT
REACTOME_CYTOSOLIC_TRNA_AMINOACYLATION
REACTOME_TRNA_AMINOACYLATION
REACTOME_MITOCHONDRIAL_TRNA_AMINOACYLATION
REACTOME_TACHYKININ_RECEPTORS_BIND_TACHYKININS
REACTOME_CHEMOKINE_RECEPTORS_BIND_CHEMOKINES
REACTOME_RECRUITMENT_OF_MITOTIC_CENTROSOME_PROTEINS_AND_COMPLEXES
REACTOME_RECRUITMENT_OF_NUMA_TO_MITOTIC_CENTROSOMES
REACTOME_ENERGY_DEPENDENT_REGULATION_OF_MTOR_BY_LKB1_AMPK
REACTOME_ATF4_ACTIVATES_GENES_IN_RESPONSE_TO_ENDOPLASMIC_RETICULUM_STRESS
REACTOME_ATF6_ATF6_ALPHA_ACTIVATES_CHAPERONES
REACTOME_PERK_REGULATES_GENE_EXPRESSION
REACTOME_IRE1ALPHA_ACTIVATES_CHAPERONES
REACTOME_UNFOLDED_PROTEIN_RESPONSE_UPR
REACTOME_ATF6_ATF6_ALPHA_ACTIVATES_CHAPERONE_GENES
REACTOME_TRANSCRIPTIONAL_REGULATION_OF_WHITE_ADIPOCYTE_DIFFERENTIATION
REACTOME_REGULATION_OF_INSULIN_LIKE_GROWTH_FACTOR_IGF_TRANSPORT_AND_UPTAKE_BY_INSULIN_LIKE_GROWTH_FACTOR_BINDING_PROTEINS_IGFBPS
REACTOME_GLUCAGON_LIKE_PEPTIDE_1_GLP1_REGULATES_INSULIN_SECRETION
REACTOME_OLFACTORY_SIGNALING_PATHWAY
REACTOME_SYNTHESIS_SECRETION_AND_INACTIVATION_OF_GLUCAGON_LIKE_PEPTIDE_1_GLP_1
REACTOME_TRANSPORT_OF_SMALL_MOLECULES
REACTOME_ABC_FAMILY_PROTEINS_MEDIATED_TRANSPORT
REACTOME_NUCLEAR_RECEPTOR_TRANSCRIPTION_PATHWAY
REACTOME_BETA_CATENIN_INDEPENDENT_WNT_SIGNALING
REACTOME_VASOPRESSIN_LIKE_RECEPTORS
REACTOME_COSTIMULATION_BY_THE_CD28_FAMILY
REACTOME_RECEPTOR_TYPE_TYROSINE_PROTEIN_PHOSPHATASES
REACTOME_CD28_CO_STIMULATION
REACTOME_CD28_DEPENDENT_PI3K_AKT_SIGNALING
REACTOME_CD28_DEPENDENT_VAV1_PATHWAY
REACTOME_OREXIN_AND_NEUROPEPTIDES_FF_AND_QRFP_BIND_TO_THEIR_RESPECTIVE_RECEPTORS
REACTOME_CTLA4_INHIBITORY_SIGNALING
REACTOME_ALPHA_OXIDATION_OF_PHYTANATE
REACTOME_GLYOXYLATE_METABOLISM_AND_GLYCINE_DEGRADATION
REACTOME_BETA_OXIDATION_OF_PRISTANOYL_COA
REACTOME_SUMOYLATION_OF_TRANSCRIPTION_COFACTORS
REACTOME_PD_1_SIGNALING
REACTOME_COOPERATION_OF_PREFOLDIN_AND_TRIC_CCT_IN_ACTIN_AND_TUBULIN_FOLDING
REACTOME_FORMATION_OF_TUBULIN_FOLDING_INTERMEDIATES_BY_CCT_TRIC
REACTOME_POST_CHAPERONIN_TUBULIN_FOLDING_PATHWAY
REACTOME_BETA_OXIDATION_OF_VERY_LONG_CHAIN_FATTY_ACIDS
REACTOME_FOLDING_OF_ACTIN_BY_CCT_TRIC
REACTOME_ASSOCIATION_OF_TRIC_CCT_WITH_TARGET_PROTEINS_DURING_BIOSYNTHESIS
REACTOME_STRIATED_MUSCLE_CONTRACTION
REACTOME_MUSCARINIC_ACETYLCHOLINE_RECEPTORS
REACTOME_DOPAMINE_RECEPTORS
REACTOME_SEROTONIN_RECEPTORS
REACTOME_ADRENOCEPTORS
REACTOME_DISEASES_ASSOCIATED_WITH_O_GLYCOSYLATION_OF_PROTEINS
REACTOME_PEROXISOMAL_LIPID_METABOLISM
REACTOME_SIGNAL_REGULATORY_PROTEIN_FAMILY_INTERACTIONS
REACTOME_PROTEIN_FOLDING
REACTOME_EICOSANOID_LIGAND_BINDING_RECEPTORS
REACTOME_LEUKOTRIENE_RECEPTORS
REACTOME_PROSTANOID_LIGAND_RECEPTORS
REACTOME_NITRIC_OXIDE_STIMULATES_GUANYLATE_CYCLASE
REACTOME_ADP_SIGNALLING_THROUGH_P2Y_PURINOCEPTOR_12
REACTOME_G_BETA_GAMMA_SIGNALLING_THROUGH_PI3KGAMMA
REACTOME_RAP1_SIGNALLING
REACTOME_SIGNAL_AMPLIFICATION
REACTOME_PROSTACYCLIN_SIGNALLING_THROUGH_PROSTACYCLIN_RECEPTOR
REACTOME_EPHB_MEDIATED_FORWARD_SIGNALING
REACTOME_EPHA_MEDIATED_GROWTH_CONE_COLLAPSE
REACTOME_EPHRIN_SIGNALING
REACTOME_EPH_EPHRIN_MEDIATED_REPULSION_OF_CELLS
REACTOME_MUSCLE_CONTRACTION
REACTOME_G_PROTEIN_BETA_GAMMA_SIGNALLING
REACTOME_TRAFFICKING_OF_AMPA_RECEPTORS
REACTOME_SEMA3A_PAK_DEPENDENT_AXON_REPULSION
REACTOME_SEMA3A_PLEXIN_REPULSION_SIGNALING_BY_INHIBITING_INTEGRIN_ADHESION
REACTOME_CRMPS_IN_SEMA3A_SIGNALING
REACTOME_ACETYLCHOLINE_REGULATES_INSULIN_SECRETION
REACTOME_ADRENALINE_NORADRENALINE_INHIBITS_INSULIN_SECRETION
REACTOME_REGULATION_OF_LIPID_METABOLISM_BY_PPARALPHA
REACTOME_CIRCADIAN_CLOCK
REACTOME_FREE_FATTY_ACIDS_REGULATE_INSULIN_SECRETION
REACTOME_INCRETIN_SYNTHESIS_SECRETION_AND_INACTIVATION
REACTOME_SYNTHESIS_SECRETION_AND_INACTIVATION_OF_GLUCOSE_DEPENDENT_INSULINOTROPIC_POLYPEPTIDE_GIP
REACTOME_SEMA4D_IN_SEMAPHORIN_SIGNALING
REACTOME_SIALIC_ACID_METABOLISM
REACTOME_SUMOYLATION_OF_SUMOYLATION_PROTEINS
REACTOME_CA2_PATHWAY
REACTOME_PCP_CE_PATHWAY
REACTOME_SUMOYLATION_OF_INTRACELLULAR_RECEPTORS
REACTOME_G_ALPHA_Q_SIGNALLING_EVENTS
REACTOME_G_ALPHA_12_13_SIGNALLING_EVENTS
REACTOME_SEMA4D_MEDIATED_INHIBITION_OF_CELL_ATTACHMENT_AND_MIGRATION
REACTOME_SEMA4D_INDUCED_CELL_MIGRATION_AND_GROWTH_CONE_COLLAPSE
REACTOME_OTHER_SEMAPHORIN_INTERACTIONS
REACTOME_TRAFFICKING_OF_GLUR2_CONTAINING_AMPA_RECEPTORS
REACTOME_P2Y_RECEPTORS
REACTOME_NUCLEOTIDE_LIKE_PURINERGIC_RECEPTORS
REACTOME_PLATELET_HOMEOSTASIS
REACTOME_REDUCTION_OF_CYTOSOLIC_CA_LEVELS
REACTOME_PLATELET_CALCIUM_HOMEOSTASIS
REACTOME_CGMP_EFFECTS
REACTOME_G_ALPHA_S_SIGNALLING_EVENTS
REACTOME_ADP_SIGNALLING_THROUGH_P2Y_PURINOCEPTOR_1
REACTOME_G_ALPHA_I_SIGNALLING_EVENTS
REACTOME_G_ALPHA_Z_SIGNALLING_EVENTS
REACTOME_DCC_MEDIATED_ATTRACTIVE_SIGNALING
REACTOME_NETRIN_MEDIATED_REPULSION_SIGNALS
REACTOME_CASPASE_ACTIVATION_VIA_DEPENDENCE_RECEPTORS_IN_THE_ABSENCE_OF_LIGAND
REACTOME_ROLE_OF_SECOND_MESSENGERS_IN_NETRIN_1_SIGNALING
REACTOME_ADHERENS_JUNCTIONS_INTERACTIONS
REACTOME_NCAM1_INTERACTIONS
REACTOME_LYSOSPHINGOLIPID_AND_LPA_RECEPTORS
REACTOME_OPSINS
REACTOME_CALCITONIN_LIKE_LIGAND_RECEPTORS
REACTOME_TIGHT_JUNCTION_INTERACTIONS
REACTOME_GLUCAGON_TYPE_LIGAND_RECEPTORS
REACTOME_CLASS_C_3_METABOTROPIC_GLUTAMATE_PHEROMONE_RECEPTORS
REACTOME_NECTIN_NECL_TRANS_HETERODIMERIZATION
REACTOME_CELL_CELL_JUNCTION_ORGANIZATION
REACTOME_SYNTHESIS_SECRETION_AND_DEACYLATION_OF_GHRELIN
REACTOME_REGULATION_OF_INSULIN_SECRETION
REACTOME_TRANSPORT_OF_BILE_SALTS_AND_ORGANIC_ACIDS_METAL_IONS_AND_AMINE_COMPOUNDS
REACTOME_BICARBONATE_TRANSPORTERS
REACTOME_TRANSPORT_OF_INORGANIC_CATIONS_ANIONS_AND_AMINO_ACIDS_OLIGOPEPTIDES
REACTOME_TRANSPORT_OF_VITAMINS_NUCLEOSIDES_AND_RELATED_MOLECULES
REACTOME_SLC_MEDIATED_TRANSMEMBRANE_TRANSPORT
REACTOME_METAL_ION_SLC_TRANSPORTERS
REACTOME_SODIUM_CALCIUM_EXCHANGERS
REACTOME_SODIUM_PROTON_EXCHANGERS
REACTOME_ARACHIDONATE_PRODUCTION_FROM_DAG
REACTOME_CATION_COUPLED_CHLORIDE_COTRANSPORTERS
REACTOME_SMALL_INTERFERING_RNA_SIRNA_BIOGENESIS
REACTOME_SIRT1_NEGATIVELY_REGULATES_RRNA_EXPRESSION
REACTOME_ERCC6_CSB_AND_EHMT2_G9A_POSITIVELY_REGULATE_RRNA_EXPRESSION
REACTOME_MULTIFUNCTIONAL_ANION_EXCHANGERS
REACTOME_SODIUM_COUPLED_PHOSPHATE_COTRANSPORTERS
REACTOME_SPHINGOLIPID_METABOLISM
REACTOME_ACTIVATION_OF_RAC1
REACTOME_REGULATION_OF_COMMISSURAL_AXON_PATHFINDING_BY_SLIT_AND_ROBO
REACTOME_INACTIVATION_OF_CDC42_AND_RAC1
REACTOME_ORGANIC_ANION_TRANSPORTERS
REACTOME_ROLE_OF_ABL_IN_ROBO_SLIT_SIGNALING
REACTOME_THROMBOXANE_SIGNALLING_THROUGH_TP_RECEPTOR
REACTOME_DEADENYLATION_DEPENDENT_MRNA_DECAY
REACTOME_DEADENYLATION_OF_MRNA
REACTOME_MRNA_DECAY_BY_3_TO_5_EXORIBONUCLEASE
REACTOME_MRNA_DECAY_BY_5_TO_3_EXORIBONUCLEASE
REACTOME_GP1B_IX_V_ACTIVATION_SIGNALLING
REACTOME_VASOPRESSIN_REGULATES_RENAL_WATER_HOMEOSTASIS_VIA_AQUAPORINS
REACTOME_PASSIVE_TRANSPORT_BY_AQUAPORINS
REACTOME_PLATELET_SENSITIZATION_BY_LDL
REACTOME_LYSOSOME_VESICLE_BIOGENESIS
REACTOME_GOLGI_ASSOCIATED_VESICLE_BIOGENESIS
REACTOME_SODIUM_COUPLED_SULPHATE_DI_AND_TRI_CARBOXYLATE_TRANSPORTERS
REACTOME_PROTON_COUPLED_MONOCARBOXYLATE_TRANSPORT
REACTOME_FATTY_ACIDS_BOUND_TO_GPR40_FFAR1_REGULATE_INSULIN_SECRETION
REACTOME_ZINC_TRANSPORTERS
REACTOME_ZINC_EFFLUX_AND_COMPARTMENTALIZATION_BY_THE_SLC30_FAMILY
REACTOME_RECYCLING_PATHWAY_OF_L1
REACTOME_UNBLOCKING_OF_NMDA_RECEPTORS_GLUTAMATE_BINDING_AND_ACTIVATION
REACTOME_BINDING_OF_TCF_LEF_CTNNB1_TO_TARGET_GENE_PROMOTERS
REACTOME_DEPOLYMERISATION_OF_THE_NUCLEAR_LAMINA
REACTOME_ZINC_INFLUX_INTO_CELLS_BY_THE_SLC39_GENE_FAMILY
REACTOME_NA_CL_DEPENDENT_NEUROTRANSMITTER_TRANSPORTERS
REACTOME_CREB1_PHOSPHORYLATION_THROUGH_THE_ACTIVATION_OF_ADENYLATE_CYCLASE
REACTOME_CREB1_PHOSPHORYLATION_THROUGH_THE_ACTIVATION_OF_CAMKII_CAMKK_CAMKIV_CASCASDE
REACTOME_CREB1_PHOSPHORYLATION_THROUGH_NMDA_RECEPTOR_MEDIATED_ACTIVATION_OF_RAS_SIGNALING
REACTOME_ACTIVATION_OF_NMDA_RECEPTORS_AND_POSTSYNAPTIC_EVENTS
REACTOME_RAS_ACTIVATION_UPON_CA2_INFLUX_THROUGH_NMDA_RECEPTOR
REACTOME_FREE_FATTY_ACID_RECEPTORS
REACTOME_RSK_ACTIVATION
REACTOME_FORMYL_PEPTIDE_RECEPTORS_BIND_FORMYL_PEPTIDES_AND_MANY_OTHER_LIGANDS
REACTOME_RELAXIN_RECEPTORS
REACTOME_INTERACTION_BETWEEN_L1_AND_ANKYRINS
REACTOME_SIGNAL_TRANSDUCTION_BY_L1
REACTOME_SMOOTH_MUSCLE_CONTRACTION
REACTOME_AQUAPORIN_MEDIATED_TRANSPORT
REACTOME_TAK1_DEPENDENT_IKK_AND_NF_KAPPA_B_ACTIVATION
REACTOME_TYPE_I_HEMIDESMOSOME_ASSEMBLY
REACTOME_BIOSYNTHESIS_OF_THE_N_GLYCAN_PRECURSOR_DOLICHOL_LIPID_LINKED_OLIGOSACCHARIDE_LLO_AND_TRANSFER_TO_A_NASCENT_PROTEIN
REACTOME_SYNTHESIS_OF_DOLICHYL_PHOSPHATE
REACTOME_ASPARAGINE_N_LINKED_GLYCOSYLATION
REACTOME_SYNTHESIS_OF_GDP_MANNOSE
REACTOME_SYNTHESIS_OF_UDP_N_ACETYL_GLUCOSAMINE
REACTOME_SYNTHESIS_OF_SUBSTRATES_IN_N_GLYCAN_BIOSYTHESIS
REACTOME_CELL_EXTRACELLULAR_MATRIX_INTERACTIONS
REACTOME_REGULATION_OF_CYTOSKELETAL_REMODELING_AND_CELL_SPREADING_BY_IPP_COMPLEX_COMPONENTS
REACTOME_INTERLEUKIN_1_FAMILY_SIGNALING
REACTOME_CELL_JUNCTION_ORGANIZATION
REACTOME_NRCAM_INTERACTIONS
REACTOME_CHL1_INTERACTIONS
REACTOME_NEUROFASCIN_INTERACTIONS
REACTOME_INTERLEUKIN_12_FAMILY_SIGNALING
REACTOME_INTERLEUKIN_17_SIGNALING
REACTOME_INTERLEUKIN_1_PROCESSING
REACTOME_SIGNALING_BY_INTERLEUKINS
REACTOME_OTHER_INTERLEUKIN_SIGNALING
REACTOME_MAPK_TARGETS_NUCLEAR_EVENTS_MEDIATED_BY_MAP_KINASES
REACTOME_ACTIVATED_TAK1_MEDIATES_P38_MAPK_ACTIVATION
REACTOME_JNK_C_JUN_KINASES_PHOSPHORYLATION_AND_ACTIVATION_MEDIATED_BY_ACTIVATED_HUMAN_TAK1
REACTOME_ACTIVATION_OF_THE_AP_1_FAMILY_OF_TRANSCRIPTION_FACTORS
REACTOME_BUTYRATE_RESPONSE_FACTOR_1_BRF1_BINDS_AND_DESTABILIZES_MRNA
REACTOME_AUF1_HNRNP_D0_BINDS_AND_DESTABILIZES_MRNA
REACTOME_TRISTETRAPROLIN_TTP_ZFP36_BINDS_AND_DESTABILIZES_MRNA
REACTOME_HUR_ELAVL1_BINDS_AND_STABILIZES_MRNA
REACTOME_REGULATION_OF_MRNA_STABILITY_BY_PROTEINS_THAT_BIND_AU_RICH_ELEMENTS
REACTOME_KSRP_KHSRP_BINDS_AND_DESTABILIZES_MRNA
REACTOME_IONOTROPIC_ACTIVITY_OF_KAINATE_RECEPTORS
REACTOME_ACTIVATION_OF_KAINATE_RECEPTORS_UPON_GLUTAMATE_BINDING
REACTOME_INTERLEUKIN_2_FAMILY_SIGNALING
REACTOME_TRANSCRIPTIONAL_REGULATION_OF_PLURIPOTENT_STEM_CELLS
REACTOME_MITOTIC_G2_G2_M_PHASES
REACTOME_MITOTIC_G1_PHASE_AND_G1_S_TRANSITION
REACTOME_SUMOYLATION_OF_CHROMATIN_ORGANIZATION_PROTEINS
REACTOME_THROMBIN_SIGNALLING_THROUGH_PROTEINASE_ACTIVATED_RECEPTORS_PARS
REACTOME_SUMOYLATION_OF_RNA_BINDING_PROTEINS
REACTOME_ASYMMETRIC_LOCALIZATION_OF_PCP_PROTEINS
REACTOME_SUMOYLATION_OF_DNA_REPLICATION_PROTEINS
REACTOME_DEGRADATION_OF_AXIN
REACTOME_DEGRADATION_OF_DVL
REACTOME_DISASSEMBLY_OF_THE_DESTRUCTION_COMPLEX_AND_RECRUITMENT_OF_AXIN_TO_THE_MEMBRANE
REACTOME_REGULATION_OF_FZD_BY_UBIQUITINATION
REACTOME_REPRESSION_OF_WNT_TARGET_GENES
REACTOME_SUMOYLATION_OF_DNA_METHYLATION_PROTEINS
REACTOME_SUMOYLATION_OF_IMMUNE_RESPONSE_PROTEINS
REACTOME_SIGNALING_BY_WNT_IN_CANCER
REACTOME_SIGNALING_BY_CTNNB1_PHOSPHO_SITE_MUTANTS
REACTOME_INTERCONVERSION_OF_NUCLEOTIDE_DI_AND_TRIPHOSPHATES
REACTOME_PRESYNAPTIC_FUNCTION_OF_KAINATE_RECEPTORS
REACTOME_GPCR_LIGAND_BINDING
REACTOME_DEFECTIVE_GALNT3_CAUSES_HFTC
REACTOME_DEFECTIVE_LFNG_CAUSES_SCDO3
REACTOME_DEFECTIVE_C1GALT1C1_CAUSES_TNPS
REACTOME_WNT5A_DEPENDENT_INTERNALIZATION_OF_FZD4
REACTOME_INTERLEUKIN_3_INTERLEUKIN_5_AND_GM_CSF_SIGNALING
REACTOME_WNT5A_DEPENDENT_INTERNALIZATION_OF_FZD2_FZD5_AND_ROR2
REACTOME_O_LINKED_GLYCOSYLATION
REACTOME_O_GLYCOSYLATION_OF_TSR_DOMAIN_CONTAINING_PROTEINS
REACTOME_MITOPHAGY
REACTOME_PINK1_PRKN_MEDIATED_MITOPHAGY
REACTOME_UPTAKE_AND_FUNCTION_OF_ANTHRAX_TOXINS
REACTOME_RIPK1_MEDIATED_REGULATED_NECROSIS
REACTOME_REGULATED_NECROSIS
REACTOME_VEGFR2_MEDIATED_VASCULAR_PERMEABILITY
REACTOME_VEGFR2_MEDIATED_CELL_PROLIFERATION
REACTOME_MISCELLANEOUS_TRANSPORT_AND_BINDING_EVENTS
REACTOME_POSITIVE_EPIGENETIC_REGULATION_OF_RRNA_EXPRESSION
REACTOME_B_WICH_COMPLEX_POSITIVELY_REGULATES_RRNA_EXPRESSION
REACTOME_NEGATIVE_EPIGENETIC_REGULATION_OF_RRNA_EXPRESSION
REACTOME_TOXICITY_OF_BOTULINUM_TOXIN_TYPE_D_BOTD
REACTOME_MYOGENESIS
REACTOME_DISEASES_OF_IMMUNE_SYSTEM
REACTOME_N_GLYCAN_TRIMMING_IN_THE_ER_AND_CALNEXIN_CALRETICULIN_CYCLE
REACTOME_DNA_METHYLATION
REACTOME_UPTAKE_AND_FUNCTION_OF_DIPHTHERIA_TOXIN
REACTOME_UPTAKE_AND_ACTIONS_OF_BACTERIAL_TOXINS
REACTOME_SIGNALING_BY_LRP5_MUTANTS
REACTOME_SIGNALING_BY_RNF43_MUTANTS
REACTOME_CASPASE_ACTIVATION_VIA_EXTRINSIC_APOPTOTIC_SIGNALLING_PATHWAY
REACTOME_TNFR1_INDUCED_PROAPOPTOTIC_SIGNALING
REACTOME_PROGRAMMED_CELL_DEATH
REACTOME_REGULATION_OF_TNFR1_SIGNALING
REACTOME_TNFR1_INDUCED_NFKAPPAB_SIGNALING_PATHWAY
REACTOME_HEDGEHOG_LIGAND_BIOGENESIS
REACTOME_SIGNALING_BY_HEDGEHOG
REACTOME_SYNTHESIS_OF_DIPHTHAMIDE_EEF2
REACTOME_MISMATCH_REPAIR
REACTOME_SIGNALING_BY_RETINOIC_ACID
REACTOME_RELEASE_OF_HH_NP_FROM_THE_SECRETING_CELL
REACTOME_RA_BIOSYNTHESIS_PATHWAY
REACTOME_MITOCHONDRIAL_TRANSLATION
REACTOME_NEGATIVE_REGULATION_OF_TCF_DEPENDENT_SIGNALING_BY_DVL_INTERACTING_PROTEINS
REACTOME_DISEASES_OF_MISMATCH_REPAIR_MMR
REACTOME_AFLATOXIN_ACTIVATION_AND_DETOXIFICATION
REACTOME_ORGANIC_CATION_TRANSPORT
REACTOME_ORGANIC_CATION_ANION_ZWITTERION_TRANSPORT
REACTOME_METABOLISM_OF_LIPIDS
REACTOME_PHASE_4_RESTING_MEMBRANE_POTENTIAL
REACTOME_PHASE_3_RAPID_REPOLARISATION
REACTOME_CARDIAC_CONDUCTION
REACTOME_PHASE_0_RAPID_DEPOLARISATION
REACTOME_PHASE_2_PLATEAU_PHASE
REACTOME_PHASE_1_INACTIVATION_OF_FAST_NA_CHANNELS
REACTOME_TRANSCRIPTIONAL_REGULATION_BY_SMALL_RNAS
REACTOME_PHYSIOLOGICAL_FACTORS
REACTOME_ION_HOMEOSTASIS
REACTOME_METABOLIC_DISORDERS_OF_BIOLOGICAL_OXIDATION_ENZYMES
REACTOME_PIWI_INTERACTING_RNA_PIRNA_BIOGENESIS
REACTOME_IKBA_VARIANT_LEADS_TO_EDA_ID
REACTOME_IRAK4_DEFICIENCY_TLR2_4
REACTOME_DECTIN_1_MEDIATED_NONCANONICAL_NF_KB_SIGNALING
REACTOME_CLEC7A_DECTIN_1_INDUCES_NFAT_ACTIVATION
REACTOME_CLEC7A_DECTIN_1_SIGNALING
REACTOME_DISEASES_ASSOCIATED_WITH_GLYCOSYLATION_PRECURSOR_BIOSYNTHESIS
REACTOME_ORGANIC_ANION_TRANSPORT
REACTOME_DEGRADATION_OF_GLI1_BY_THE_PROTEASOME
REACTOME_HEDGEHOG_OFF_STATE
REACTOME_ACTIVATION_OF_ANTERIOR_HOX_GENES_IN_HINDBRAIN_DEVELOPMENT_DURING_EARLY_EMBRYOGENESIS
REACTOME_CILIUM_ASSEMBLY
REACTOME_ABC_TRANSPORTER_DISORDERS
REACTOME_SLC_TRANSPORTER_DISORDERS
REACTOME_DISORDERS_OF_TRANSMEMBRANE_TRANSPORTERS
REACTOME_ANCHORING_OF_THE_BASAL_BODY_TO_THE_PLASMA_MEMBRANE
REACTOME_VXPX_CARGO_TARGETING_TO_CILIUM
REACTOME_CARGO_TRAFFICKING_TO_THE_PERICILIARY_MEMBRANE
REACTOME_BBSOME_MEDIATED_CARGO_TARGETING_TO_CILIUM
REACTOME_INTRAFLAGELLAR_TRANSPORT
REACTOME_PYROPTOSIS
REACTOME_DECTIN_2_FAMILY
REACTOME_C_TYPE_LECTIN_RECEPTORS_CLRS
REACTOME_CD209_DC_SIGN_SIGNALING
REACTOME_TRAFFICKING_OF_MYRISTOYLATED_PROTEINS_TO_THE_CILIUM
REACTOME_RHO_GTPASES_ACTIVATE_PKNS
REACTOME_ACTIVATED_PKN1_STIMULATES_TRANSCRIPTION_OF_AR_ANDROGEN_RECEPTOR_REGULATED_GENES_KLK2_AND_KLK3
REACTOME_RHO_GTPASES_ACTIVATE_CIT
REACTOME_RHO_GTPASES_ACTIVATE_KTN1
REACTOME_RHO_GTPASES_ACTIVATE_IQGAPS
REACTOME_TNFR1_MEDIATED_CERAMIDE_PRODUCTION
REACTOME_RHO_GTPASES_ACTIVATE_ROCKS
REACTOME_RHO_GTPASES_ACTIVATE_PAKS
REACTOME_TP53_REGULATES_METABOLIC_GENES
REACTOME_LIGAND_RECEPTOR_INTERACTIONS
REACTOME_HEDGEHOG_ON_STATE
REACTOME_REGULATION_OF_TP53_ACTIVITY
REACTOME_TP53_REGULATES_TRANSCRIPTION_OF_CELL_DEATH_GENES
REACTOME_ACTIVATION_OF_SMO
REACTOME_GLI_PROTEINS_BIND_PROMOTERS_OF_HH_RESPONSIVE_GENES_TO_PROMOTE_TRANSCRIPTION
REACTOME_CONSTITUTIVE_SIGNALING_BY_EGFRVIII
REACTOME_APEX1_INDEPENDENT_RESOLUTION_OF_AP_SITES_VIA_THE_SINGLE_NUCLEOTIDE_REPLACEMENT_PATHWAY
REACTOME_PCNA_DEPENDENT_LONG_PATCH_BASE_EXCISION_REPAIR
REACTOME_FRUCTOSE_METABOLISM
REACTOME_VESICLE_MEDIATED_TRANSPORT
REACTOME_PHOSPHOLIPASE_C_MEDIATED_CASCADE_FGFR2
REACTOME_PHOSPHOLIPASE_C_MEDIATED_CASCADE_FGFR4
REACTOME_DOWNSTREAM_SIGNALING_OF_ACTIVATED_FGFR1
REACTOME_SHC_MEDIATED_CASCADE_FGFR1
REACTOME_PI_3K_CASCADE_FGFR1
REACTOME_FRS_MEDIATED_FGFR1_SIGNALING
REACTOME_PI_3K_CASCADE_FGFR2
REACTOME_DOWNSTREAM_SIGNALING_OF_ACTIVATED_FGFR2
REACTOME_FRS_MEDIATED_FGFR2_SIGNALING
REACTOME_SHC_MEDIATED_CASCADE_FGFR3
REACTOME_FRS_MEDIATED_FGFR3_SIGNALING
REACTOME_DOWNSTREAM_SIGNALING_OF_ACTIVATED_FGFR3
REACTOME_PI_3K_CASCADE_FGFR3
REACTOME_FRS_MEDIATED_FGFR4_SIGNALING
REACTOME_DOWNSTREAM_SIGNALING_OF_ACTIVATED_FGFR4
REACTOME_SHC_MEDIATED_CASCADE_FGFR4
REACTOME_PI_3K_CASCADE_FGFR4
REACTOME_NEGATIVE_REGULATION_OF_FGFR1_SIGNALING
REACTOME_NEGATIVE_REGULATION_OF_FGFR2_SIGNALING
REACTOME_NEGATIVE_REGULATION_OF_FGFR3_SIGNALING
REACTOME_NEGATIVE_REGULATION_OF_FGFR4_SIGNALING
REACTOME_SIGNALING_BY_FGFR1
REACTOME_SIGNALING_BY_FGFR2
REACTOME_SIGNALING_BY_FGFR3
REACTOME_SIGNALING_BY_FGFR4
REACTOME_SIGNALING_BY_FGFR2_IN_DISEASE
REACTOME_SIGNALING_BY_FGFR4_IN_DISEASE
REACTOME_SIGNALING_BY_FGFR1_IN_DISEASE
REACTOME_TRANSLESION_SYNTHESIS_BY_POLK
REACTOME_TERMINATION_OF_TRANSLESION_DNA_SYNTHESIS
REACTOME_REGULATION_OF_RAS_BY_GAPS
REACTOME_FGFRL1_MODULATION_OF_FGFR1_SIGNALING
REACTOME_RESPONSE_TO_METAL_IONS
REACTOME_CLEC7A_INFLAMMASOME_PATHWAY
REACTOME_METALLOTHIONEINS_BIND_METALS
REACTOME_FORMATION_OF_XYLULOSE_5_PHOSPHATE
REACTOME_MELANIN_BIOSYNTHESIS
REACTOME_DISEASES_OF_CARBOHYDRATE_METABOLISM
REACTOME_DISEASES_OF_SIGNAL_TRANSDUCTION_BY_GROWTH_FACTOR_RECEPTORS_AND_SECOND_MESSENGERS
REACTOME_INFECTIOUS_DISEASE
REACTOME_RHO_GTPASES_ACTIVATE_WASPS_AND_WAVES
REACTOME_RHO_GTPASES_ACTIVATE_FORMINS
REACTOME_RHO_GTPASES_ACTIVATE_RHOTEKIN_AND_RHOPHILINS
REACTOME_TNFR2_NON_CANONICAL_NF_KB_PATHWAY
REACTOME_RHO_GTPASES_ACTIVATE_NADPH_OXIDASES
REACTOME_DISEASES_OF_METABOLISM
REACTOME_TNFS_BIND_THEIR_PHYSIOLOGICAL_RECEPTORS
REACTOME_RAF_ACTIVATION
REACTOME_MAP2K_AND_MAPK_ACTIVATION
REACTOME_CONSTITUTIVE_SIGNALING_BY_AKT1_E17K_IN_CANCER
REACTOME_NEGATIVE_FEEDBACK_REGULATION_OF_MAPK_PATHWAY
REACTOME_NEGATIVE_REGULATION_OF_MAPK_PATHWAY
REACTOME_TNF_RECEPTOR_SUPERFAMILY_TNFSF_MEMBERS_MEDIATING_NON_CANONICAL_NF_KB_PATHWAY
REACTOME_PROTEIN_REPAIR
REACTOME_DEFECTIVE_CFTR_CAUSES_CYSTIC_FIBROSIS
REACTOME_LGI_ADAM_INTERACTIONS
REACTOME_MAPK_FAMILY_SIGNALING_CASCADES
REACTOME_SURFACTANT_METABOLISM
REACTOME_MAP3K8_TPL2_DEPENDENT_MAPK1_3_ACTIVATION
REACTOME_HDR_THROUGH_SINGLE_STRAND_ANNEALING_SSA
REACTOME_HDR_THROUGH_MMEJ_ALT_NHEJ
REACTOME_HDR_THROUGH_HOMOLOGOUS_RECOMBINATION_HRR
REACTOME_REGULATION_OF_TLR_BY_ENDOGENOUS_LIGAND
REACTOME_MAPK6_MAPK4_SIGNALING
REACTOME_DISEASES_ASSOCIATED_WITH_SURFACTANT_METABOLISM
REACTOME_DEUBIQUITINATION
REACTOME_DEFECTIVE_CSF2RB_CAUSES_SMDP5
REACTOME_UCH_PROTEINASES
REACTOME_JOSEPHIN_DOMAIN_DUBS
REACTOME_UB_SPECIFIC_PROCESSING_PROTEASES
REACTOME_OVARIAN_TUMOR_DOMAIN_PROTEASES
REACTOME_METALLOPROTEASE_DUBS
REACTOME_CD22_MEDIATED_BCR_REGULATION
REACTOME_DNA_DOUBLE_STRAND_BREAK_REPAIR
REACTOME_RESOLUTION_OF_D_LOOP_STRUCTURES
REACTOME_HOMOLOGY_DIRECTED_REPAIR
REACTOME_SENSING_OF_DNA_DOUBLE_STRAND_BREAKS
REACTOME_RESOLUTION_OF_D_LOOP_STRUCTURES_THROUGH_SYNTHESIS_DEPENDENT_STRAND_ANNEALING_SDSA
REACTOME_NONHOMOLOGOUS_END_JOINING_NHEJ
REACTOME_HOMOLOGOUS_DNA_PAIRING_AND_STRAND_EXCHANGE
REACTOME_DNA_DOUBLE_STRAND_BREAK_RESPONSE
REACTOME_PROCESSING_OF_DNA_DOUBLE_STRAND_BREAK_ENDS
REACTOME_CARGO_CONCENTRATION_IN_THE_ER
REACTOME_DNA_DAMAGE_RECOGNITION_IN_GG_NER
REACTOME_FORMATION_OF_INCISION_COMPLEX_IN_GG_NER
REACTOME_GAP_FILLING_DNA_REPAIR_SYNTHESIS_AND_LIGATION_IN_GG_NER
REACTOME_NUCLEOTIDE_EXCISION_REPAIR
REACTOME_GLOBAL_GENOME_NUCLEOTIDE_EXCISION_REPAIR_GG_NER
REACTOME_DUAL_INCISION_IN_GG_NER
REACTOME_POST_TRANSLATIONAL_PROTEIN_MODIFICATION
REACTOME_DEPOSITION_OF_NEW_CENPA_CONTAINING_NUCLEOSOMES_AT_THE_CENTROMERE
REACTOME_RESPIRATORY_ELECTRON_TRANSPORT
REACTOME_INFLAMMASOMES
REACTOME_PRESYNAPTIC_NICOTINIC_ACETYLCHOLINE_RECEPTORS
REACTOME_HIGHLY_SODIUM_PERMEABLE_POSTSYNAPTIC_ACETYLCHOLINE_NICOTINIC_RECEPTORS
REACTOME_HIGHLY_CALCIUM_PERMEABLE_POSTSYNAPTIC_NICOTINIC_ACETYLCHOLINE_RECEPTORS
REACTOME_HIGHLY_CALCIUM_PERMEABLE_NICOTINIC_ACETYLCHOLINE_RECEPTORS
REACTOME_RNA_POLYMERASE_II_PRE_TRANSCRIPTION_EVENTS
REACTOME_FORMATION_OF_TC_NER_PRE_INCISION_COMPLEX
REACTOME_TRANSCRIPTION_COUPLED_NUCLEOTIDE_EXCISION_REPAIR_TC_NER
REACTOME_DUAL_INCISION_IN_TC_NER
REACTOME_TRNA_MODIFICATION_IN_THE_NUCLEUS_AND_CYTOSOL
REACTOME_SYNTHESIS_OF_WYBUTOSINE_AT_G37_OF_TRNA_PHE
REACTOME_FANCONI_ANEMIA_PATHWAY
REACTOME_INTERLEUKIN_6_FAMILY_SIGNALING
REACTOME_INTERLEUKIN_10_SIGNALING
REACTOME_TRNA_PROCESSING_IN_THE_NUCLEUS
REACTOME_TRNA_PROCESSING_IN_THE_MITOCHONDRION
REACTOME_ERBB2_REGULATES_CELL_MOTILITY
REACTOME_INTERLEUKIN_4_AND_INTERLEUKIN_13_SIGNALING
REACTOME_TRNA_MODIFICATION_IN_THE_MITOCHONDRION
REACTOME_GDP_FUCOSE_BIOSYNTHESIS
REACTOME_IL_6_TYPE_CYTOKINE_RECEPTOR_LIGAND_INTERACTIONS
REACTOME_RRNA_MODIFICATION_IN_THE_NUCLEUS_AND_CYTOSOL
REACTOME_TP53_REGULATES_TRANSCRIPTION_OF_CELL_CYCLE_GENES
REACTOME_RRNA_MODIFICATION_IN_THE_MITOCHONDRION
REACTOME_NEUREXINS_AND_NEUROLIGINS
REACTOME_PROTEIN_PROTEIN_INTERACTIONS_AT_SYNAPSES
REACTOME_TP53_REGULATES_TRANSCRIPTION_OF_DNA_REPAIR_GENES
REACTOME_CHOLINE_CATABOLISM
REACTOME_NEUTROPHIL_DEGRANULATION
REACTOME_COMPLEX_I_BIOGENESIS
REACTOME_METAL_SEQUESTRATION_BY_ANTIMICROBIAL_PROTEINS
REACTOME_SIGNALING_BY_MODERATE_KINASE_ACTIVITY_BRAF_MUTANTS
REACTOME_SIGNALING_BY_BRAF_AND_RAF1_FUSIONS
REACTOME_RAS_SIGNALING_DOWNSTREAM_OF_NF1_LOSS_OF_FUNCTION_VARIANTS
REACTOME_ONCOGENIC_MAPK_SIGNALING
REACTOME_ANTIMICROBIAL_PEPTIDES
REACTOME_TP53_REGULATES_TRANSCRIPTION_OF_GENES_INVOLVED_IN_CYTOCHROME_C_RELEASE
REACTOME_TP53_REGULATES_TRANSCRIPTION_OF_SEVERAL_ADDITIONAL_CELL_DEATH_GENES_WHOSE_SPECIFIC_ROLES_IN_P53_DEPENDENT_APOPTOSIS_REMAIN_UNCERTAIN
REACTOME_TP53_REGULATES_TRANSCRIPTION_OF_CASPASE_ACTIVATORS_AND_CASPASES
REACTOME_TP53_REGULATES_TRANSCRIPTION_OF_DEATH_RECEPTORS_AND_LIGANDS
REACTOME_FGFR2_ALTERNATIVE_SPLICING
REACTOME_TP53_REGULATES_TRANSCRIPTION_OF_GENES_INVOLVED_IN_G2_CELL_CYCLE_ARREST
REACTOME_TP53_REGULATES_TRANSCRIPTION_OF_ADDITIONAL_CELL_CYCLE_GENES_WHOSE_EXACT_ROLE_IN_THE_P53_PATHWAY_REMAIN_UNCERTAIN
REACTOME_TP53_REGULATES_TRANSCRIPTION_OF_GENES_INVOLVED_IN_G1_CELL_CYCLE_ARREST
REACTOME_REGULATION_OF_TP53_ACTIVITY_THROUGH_PHOSPHORYLATION
REACTOME_REGULATION_OF_TP53_ACTIVITY_THROUGH_ACETYLATION
REACTOME_REGULATION_OF_TP53_ACTIVITY_THROUGH_ASSOCIATION_WITH_CO_FACTORS
REACTOME_REGULATION_OF_TP53_ACTIVITY_THROUGH_METHYLATION
REACTOME_KERATINIZATION
REACTOME_REGULATION_OF_TP53_EXPRESSION_AND_DEGRADATION
REACTOME_METABOLISM_OF_FAT_SOLUBLE_VITAMINS
REACTOME_SIGNALING_BY_MET
REACTOME_MET_RECEPTOR_ACTIVATION
REACTOME_NEGATIVE_REGULATION_OF_MET_ACTIVITY
REACTOME_PTEN_REGULATION
REACTOME_RNA_POLYMERASE_II_TRANSCRIBES_SNRNA_GENES
REACTOME_COPI_MEDIATED_ANTEROGRADE_TRANSPORT
REACTOME_FORMATION_OF_THE_CORNIFIED_ENVELOPE
REACTOME_COPI_DEPENDENT_GOLGI_TO_ER_RETROGRADE_TRAFFIC
REACTOME_COPI_INDEPENDENT_GOLGI_TO_ER_RETROGRADE_TRAFFIC
REACTOME_INTRA_GOLGI_TRAFFIC
REACTOME_RETROGRADE_TRANSPORT_AT_THE_TRANS_GOLGI_NETWORK
REACTOME_INTRA_GOLGI_AND_RETROGRADE_GOLGI_TO_ER_TRAFFIC
REACTOME_PI5P_REGULATES_TP53_ACETYLATION
REACTOME_COOPERATION_OF_PDCL_PHLP1_AND_TRIC_CCT_IN_G_PROTEIN_BETA_FOLDING
REACTOME_GLYCEROPHOSPHOLIPID_CATABOLISM
REACTOME_ASSEMBLY_OF_THE_ORC_COMPLEX_AT_THE_ORIGIN_OF_REPLICATION
REACTOME_CDC6_ASSOCIATION_WITH_THE_ORC_ORIGIN_COMPLEX
REACTOME_MITOTIC_PROPHASE
REACTOME_MITOTIC_PROMETAPHASE
REACTOME_MITOTIC_TELOPHASE_CYTOKINESIS
REACTOME_M_PHASE
REACTOME_G2_PHASE
REACTOME_ORC1_REMOVAL_FROM_CHROMATIN
REACTOME_DNA_REPLICATION_INITIATION
REACTOME_ACTIVATION_OF_THE_PRE_REPLICATIVE_COMPLEX
REACTOME_DNA_REPLICATION_PRE_INITIATION
REACTOME_SWITCHING_OF_ORIGINS_TO_A_POST_REPLICATIVE_STATE
REACTOME_POLYMERASE_SWITCHING
REACTOME_PROCESSIVE_SYNTHESIS_ON_THE_LAGGING_STRAND
REACTOME_LAGGING_STRAND_SYNTHESIS
REACTOME_DNA_STRAND_ELONGATION
REACTOME_G1_S_SPECIFIC_TRANSCRIPTION
REACTOME_CYCLIN_D_ASSOCIATED_EVENTS_IN_G1
REACTOME_SYNTHESIS_OF_DNA
REACTOME_S_PHASE
REACTOME_CYCLIN_A_B1_B2_ASSOCIATED_EVENTS_DURING_G2_M_TRANSITION
REACTOME_CELL_CYCLE_MITOTIC
REACTOME_DNA_REPLICATION
REACTOME_G2_M_DNA_DAMAGE_CHECKPOINT
REACTOME_G2_M_DNA_REPLICATION_CHECKPOINT
REACTOME_G2_M_CHECKPOINTS
REACTOME_STABILIZATION_OF_P53
REACTOME_G1_S_DNA_DAMAGE_CHECKPOINTS
REACTOME_MITOTIC_SPINDLE_CHECKPOINT
REACTOME_CELL_CYCLE_CHECKPOINTS
REACTOME_CYCLIN_A_CDK2_ASSOCIATED_EVENTS_AT_S_PHASE_ENTRY
REACTOME_GLYCOLYSIS
REACTOME_GLYCOGEN_BREAKDOWN_GLYCOGENOLYSIS
REACTOME_GLUCONEOGENESIS
REACTOME_PYRUVATE_METABOLISM
REACTOME_GLUCOSE_METABOLISM
REACTOME_FRUCTOSE_CATABOLISM
REACTOME_UREA_CYCLE
REACTOME_BRANCHED_CHAIN_AMINO_ACID_CATABOLISM
REACTOME_HISTIDINE_CATABOLISM
REACTOME_PROPIONYL_COA_CATABOLISM
REACTOME_LYSINE_CATABOLISM
REACTOME_TRYPTOPHAN_CATABOLISM
REACTOME_CREATINE_METABOLISM
REACTOME_METABOLISM_OF_AMINO_ACIDS_AND_DERIVATIVES
REACTOME_PENTOSE_PHOSPHATE_PATHWAY
REACTOME_ETHANOL_OXIDATION
REACTOME_METABOLISM_OF_CARBOHYDRATES
REACTOME_CITRIC_ACID_CYCLE_TCA_CYCLE
REACTOME_PYRUVATE_METABOLISM_AND_CITRIC_ACID_TCA_CYCLE
REACTOME_MRNA_CAPPING
REACTOME_MRNA_SPLICING_MINOR_PATHWAY
REACTOME_MRNA_SPLICING
REACTOME_MRNA_EDITING_C_TO_U_CONVERSION
REACTOME_TRANSPORT_OF_MATURE_TRANSCRIPT_TO_CYTOPLASM
REACTOME_PROCESSING_OF_CAPPED_INTRON_CONTAINING_PRE_MRNA
REACTOME_TRNA_PROCESSING
REACTOME_RRNA_PROCESSING
REACTOME_EUKARYOTIC_TRANSLATION_INITIATION
REACTOME_ACTIVATION_OF_THE_MRNA_UPON_BINDING_OF_THE_CAP_BINDING_COMPLEX_AND_EIFS_AND_SUBSEQUENT_BINDING_TO_43S
REACTOME_RECYCLING_OF_EIF2_GDP
REACTOME_TRANSLATION
REACTOME_TRANSPORT_OF_NUCLEOTIDE_SUGARS
REACTOME_PYRIMIDINE_SALVAGE
REACTOME_PYRIMIDINE_CATABOLISM
REACTOME_RNA_POLYMERASE_I_TRANSCRIPTION_INITIATION
REACTOME_RNA_POLYMERASE_I_PROMOTER_ESCAPE
REACTOME_RNA_POLYMERASE_III_CHAIN_ELONGATION
REACTOME_PURINE_RIBONUCLEOSIDE_MONOPHOSPHATE_BIOSYNTHESIS
REACTOME_RNA_POLYMERASE_II_TRANSCRIPTION_TERMINATION
REACTOME_RNA_POLYMERASE_II_TRANSCRIPTION
REACTOME_RNA_POLYMERASE_I_TRANSCRIPTION_TERMINATION
REACTOME_RNA_POLYMERASE_I_TRANSCRIPTION
REACTOME_BASE_EXCISION_REPAIR
REACTOME_CHROMOSOME_MAINTENANCE
REACTOME_DEATH_RECEPTOR_SIGNALLING
REACTOME_DNA_DAMAGE_BYPASS
REACTOME_DNA_REPAIR
REACTOME_BASE_EXCISION_REPAIR_AP_SITE_FORMATION
REACTOME_RESOLUTION_OF_ABASIC_SITES_AP_SITES
REACTOME_DNA_DAMAGE_REVERSAL
REACTOME_RNA_POLYMERASE_III_TRANSCRIPTION_TERMINATION
REACTOME_RNA_POLYMERASE_III_TRANSCRIPTION
REACTOME_KETONE_BODY_METABOLISM
REACTOME_PURINE_SALVAGE
REACTOME_PURINE_CATABOLISM
REACTOME_IRS_ACTIVATION
REACTOME_SIGNAL_ATTENUATION
REACTOME_INSULIN_RECEPTOR_SIGNALLING_CASCADE
REACTOME_SIGNALING_BY_INSULIN_RECEPTOR
REACTOME_CHK1_CHK2_CDS1_MEDIATED_INACTIVATION_OF_CYCLIN_B_CDK1_COMPLEX
REACTOME_PROCESSING_OF_CAPPED_INTRONLESS_PRE_MRNA
REACTOME_MRNA_EDITING
REACTOME_FATTY_ACYL_COA_BIOSYNTHESIS
REACTOME_TRIGLYCERIDE_BIOSYNTHESIS
REACTOME_APOPTOTIC_EXECUTION_PHASE
REACTOME_FASL_CD95L_SIGNALING
REACTOME_TRAIL_SIGNALING
REACTOME_DISSOLUTION_OF_FIBRIN_CLOT
REACTOME_SYNTHESIS_OF_VERY_LONG_CHAIN_FATTY_ACYL_COAS
REACTOME_PLATELET_ADHESION_TO_EXPOSED_COLLAGEN
REACTOME_TNF_SIGNALING
REACTOME_PLATELET_ACTIVATION_SIGNALING_AND_AGGREGATION
REACTOME_RESPONSE_TO_ELEVATED_PLATELET_CYTOSOLIC_CA2
REACTOME_PLATELET_AGGREGATION_PLUG_FORMATION
REACTOME_RNA_POLYMERASE_III_TRANSCRIPTION_INITIATION_FROM_TYPE_1_PROMOTER
REACTOME_RNA_POLYMERASE_III_TRANSCRIPTION_INITIATION_FROM_TYPE_3_PROMOTER
REACTOME_SYNTHESIS_OF_KETONE_BODIES
REACTOME_MITOCHONDRIAL_FATTY_ACID_BETA_OXIDATION_OF_SATURATED_FATTY_ACIDS
REACTOME_MITOCHONDRIAL_FATTY_ACID_BETA_OXIDATION_OF_UNSATURATED_FATTY_ACIDS
REACTOME_MITOCHONDRIAL_FATTY_ACID_BETA_OXIDATION
REACTOME_BETA_OXIDATION_OF_LAUROYL_COA_TO_DECANOYL_COA_COA
REACTOME_BETA_OXIDATION_OF_DECANOYL_COA_TO_OCTANOYL_COA_COA
REACTOME_BETA_OXIDATION_OF_OCTANOYL_COA_TO_HEXANOYL_COA
REACTOME_BETA_OXIDATION_OF_HEXANOYL_COA_TO_BUTANOYL_COA
REACTOME_BETA_OXIDATION_OF_BUTANOYL_COA_TO_ACETYL_COA
REACTOME_INSULIN_RECEPTOR_RECYCLING
REACTOME_SLBP_DEPENDENT_PROCESSING_OF_REPLICATION_DEPENDENT_HISTONE_PRE_MRNAS
REACTOME_PROCESSING_OF_INTRONLESS_PRE_MRNAS
REACTOME_TRANSPORT_OF_FATTY_ACIDS
REACTOME_TRANSPORT_OF_NUCLEOSIDES_AND_FREE_PURINE_AND_PYRIMIDINE_BASES_ACROSS_THE_PLASMA_MEMBRANE
REACTOME_THE_NLRP3_INFLAMMASOME
REACTOME_INTERFERON_GAMMA_SIGNALING
REACTOME_REGULATION_OF_IFNG_SIGNALING
REACTOME_ADVANCED_GLYCOSYLATION_ENDPRODUCT_RECEPTOR_SIGNALING
REACTOME_TRANSPORT_OF_ORGANIC_ANIONS
REACTOME_GASTRIN_CREB_SIGNALLING_PATHWAY_VIA_PKC_AND_MAPK
REACTOME_ERBB2_ACTIVATES_PTK6_SIGNALING
REACTOME_SIGNALING_BY_PTK6
REACTOME_WAX_AND_PLASMALOGEN_BIOSYNTHESIS
REACTOME_PTK6_REGULATES_PROTEINS_INVOLVED_IN_RNA_PROCESSING
REACTOME_PTK6_REGULATES_RTKS_AND_THEIR_EFFECTORS_AKT1_AND_DOK1
REACTOME_PTK6_REGULATES_CELL_CYCLE
REACTOME_PTK6_REGULATES_RHO_GTPASES_RAS_GTPASE_AND_MAP_KINASES
REACTOME_PTK6_EXPRESSION
REACTOME_SYNAPTIC_ADHESION_LIKE_MOLECULES
REACTOME_PHOSPHATE_BOND_HYDROLYSIS_BY_NTPDASE_PROTEINS
REACTOME_BUTYROPHILIN_BTN_FAMILY_INTERACTIONS
REACTOME_SIGNALING_BY_FGFR2_IIIA_TM
REACTOME_MET_ACTIVATES_RAS_SIGNALING
REACTOME_MET_ACTIVATES_PI3K_AKT_SIGNALING
REACTOME_PROTEIN_UBIQUITINATION
REACTOME_THE_ROLE_OF_GTSE1_IN_G2_M_PROGRESSION_AFTER_G2_CHECKPOINT
REACTOME_SIGNALING_BY_MST1
REACTOME_RET_SIGNALING
REACTOME_TRANSCRIPTIONAL_REGULATION_BY_VENTX
REACTOME_TBC_RABGAPS
REACTOME_AURKA_ACTIVATION_BY_TPX2
REACTOME_INTERLEUKIN_20_FAMILY_SIGNALING
REACTOME_GOLGI_TO_ER_RETROGRADE_TRANSPORT
REACTOME_CARGO_RECOGNITION_FOR_CLATHRIN_MEDIATED_ENDOCYTOSIS
REACTOME_CLATHRIN_MEDIATED_ENDOCYTOSIS
REACTOME_PTK6_PROMOTES_HIF1A_STABILIZATION
REACTOME_DOWNREGULATION_OF_ERBB2_SIGNALING
REACTOME_TRANSCRIPTIONAL_REGULATION_BY_THE_AP_2_TFAP2_FAMILY_OF_TRANSCRIPTION_FACTORS
REACTOME_MET_ACTIVATES_PTPN11
REACTOME_REELIN_SIGNALLING_PATHWAY
REACTOME_VLDL_ASSEMBLY
REACTOME_VLDLR_INTERNALISATION_AND_DEGRADATION
REACTOME_SYNTHESIS_OF_ACTIVE_UBIQUITIN_ROLES_OF_E1_AND_E2_ENZYMES
REACTOME_E3_UBIQUITIN_LIGASES_UBIQUITINATE_TARGET_PROTEINS
REACTOME_NEGATIVE_REGULATION_OF_ACTIVITY_OF_TFAP2_AP_2_FAMILY_TRANSCRIPTION_FACTORS
REACTOME_ACTIVATION_OF_THE_TFAP2_AP_2_FAMILY_OF_TRANSCRIPTION_FACTORS
REACTOME_TFAP2_AP_2_FAMILY_REGULATES_TRANSCRIPTION_OF_GROWTH_FACTORS_AND_THEIR_RECEPTORS
REACTOME_TFAP2_AP_2_FAMILY_REGULATES_TRANSCRIPTION_OF_CELL_CYCLE_FACTORS
REACTOME_RRNA_PROCESSING_IN_THE_MITOCHONDRION
REACTOME_TFAP2A_ACTS_AS_A_TRANSCRIPTIONAL_REPRESSOR_DURING_RETINOIC_ACID_INDUCED_CELL_DIFFERENTIATION
REACTOME_RAB_GERANYLGERANYLATION
REACTOME_MET_ACTIVATES_PTK2_SIGNALING
REACTOME_CREB3_FACTORS_ACTIVATE_GENES
REACTOME_INLB_MEDIATED_ENTRY_OF_LISTERIA_MONOCYTOGENES_INTO_HOST_CELL
REACTOME_MET_INTERACTS_WITH_TNS_PROTEINS
REACTOME_MET_ACTIVATES_RAP1_AND_RAC1
REACTOME_MET_RECEPTOR_RECYCLING
REACTOME_MET_PROMOTES_CELL_MOTILITY
REACTOME_RAB_GEFS_EXCHANGE_GTP_FOR_GDP_ON_RABS
REACTOME_LISTERIA_MONOCYTOGENES_ENTRY_INTO_HOST_CELLS
REACTOME_INLA_MEDIATED_ENTRY_OF_LISTERIA_MONOCYTOGENES_INTO_HOST_CELLS
REACTOME_PROTEIN_METHYLATION
REACTOME_RUNX1_AND_FOXP3_CONTROL_THE_DEVELOPMENT_OF_REGULATORY_T_LYMPHOCYTES_TREGS
REACTOME_TRANSCRIPTIONAL_REGULATION_BY_RUNX3
REACTOME_TRANSCRIPTIONAL_REGULATION_BY_RUNX2
REACTOME_TRANSCRIPTIONAL_REGULATION_BY_RUNX1
REACTOME_GABA_SYNTHESIS_RELEASE_REUPTAKE_AND_DEGRADATION
REACTOME_RUNX1_REGULATES_ESTROGEN_RECEPTOR_MEDIATED_TRANSCRIPTION
REACTOME_REGULATION_OF_RUNX1_EXPRESSION_AND_ACTIVITY
REACTOME_RECEPTOR_MEDIATED_MITOPHAGY
REACTOME_DIGESTION
REACTOME_RUNX1_REGULATES_EXPRESSION_OF_COMPONENTS_OF_TIGHT_JUNCTIONS
REACTOME_RUNX1_REGULATES_GENES_INVOLVED_IN_MEGAKARYOCYTE_DIFFERENTIATION_AND_PLATELET_FUNCTION
REACTOME_ARYL_HYDROCARBON_RECEPTOR_SIGNALLING
REACTOME_ESR_MEDIATED_SIGNALING
REACTOME_RUNX1_REGULATES_TRANSCRIPTION_OF_GENES_INVOLVED_IN_DIFFERENTIATION_OF_HSCS
REACTOME_RUNX1_REGULATES_TRANSCRIPTION_OF_GENES_INVOLVED_IN_DIFFERENTIATION_OF_KERATINOCYTES
REACTOME_RUNX1_INTERACTS_WITH_CO_FACTORS_WHOSE_PRECISE_EFFECT_ON_RUNX1_TARGETS_IS_NOT_KNOWN
REACTOME_RUNX1_REGULATES_TRANSCRIPTION_OF_GENES_INVOLVED_IN_BCR_SIGNALING
REACTOME_RUNX1_REGULATES_TRANSCRIPTION_OF_GENES_INVOLVED_IN_DIFFERENTIATION_OF_MYELOID_CELLS
REACTOME_RUNX1_REGULATES_TRANSCRIPTION_OF_GENES_INVOLVED_IN_INTERLEUKIN_SIGNALING
REACTOME_RUNX1_REGULATES_TRANSCRIPTION_OF_GENES_INVOLVED_IN_WNT_SIGNALING
REACTOME_REGULATION_OF_RUNX2_EXPRESSION_AND_ACTIVITY
REACTOME_RUNX2_REGULATES_OSTEOBLAST_DIFFERENTIATION
REACTOME_RUNX2_REGULATES_CHONDROCYTE_MATURATION
REACTOME_RUNX2_REGULATES_BONE_DEVELOPMENT
REACTOME_RUNX2_REGULATES_GENES_INVOLVED_IN_CELL_MIGRATION
REACTOME_RUNX3_REGULATES_CDKN1A_TRANSCRIPTION
REACTOME_RUNX3_REGULATES_NOTCH_SIGNALING
REACTOME_REGULATION_OF_RUNX3_EXPRESSION_AND_ACTIVITY
REACTOME_REGULATION_OF_PTEN_MRNA_TRANSLATION
REACTOME_REGULATION_OF_PTEN_GENE_TRANSCRIPTION
REACTOME_COLLAGEN_CHAIN_TRIMERIZATION
REACTOME_COMPETING_ENDOGENOUS_RNAS_CERNAS_REGULATE_PTEN_TRANSLATION
REACTOME_REGULATION_OF_PTEN_LOCALIZATION
REACTOME_REGULATION_OF_PTEN_STABILITY_AND_ACTIVITY
REACTOME_MITOCHONDRIAL_CALCIUM_ION_TRANSPORT
REACTOME_RUNX3_REGULATES_IMMUNE_RESPONSE_AND_CELL_MIGRATION
REACTOME_CRISTAE_FORMATION
REACTOME_PROCESSING_OF_SMDT1
REACTOME_GENE_AND_PROTEIN_EXPRESSION_BY_JAK_STAT_SIGNALING_AFTER_INTERLEUKIN_12_STIMULATION
REACTOME_RUNX3_REGULATES_WNT_SIGNALING
REACTOME_NEDDYLATION
REACTOME_RUNX3_REGULATES_YAP1_MEDIATED_TRANSCRIPTION
REACTOME_RUNX3_REGULATES_P14_ARF
REACTOME_RUNX3_REGULATES_BCL2L11_BIM_TRANSCRIPTION
REACTOME_TRANSCRIPTIONAL_REGULATION_BY_E2F6
REACTOME_METABOLISM_OF_RNA
REACTOME_CELLULAR_RESPONSES_TO_STIMULI
REACTOME_CARBOXYTERMINAL_POST_TRANSLATIONAL_MODIFICATIONS_OF_TUBULIN
REACTOME_NUCLEOTIDE_CATABOLISM
REACTOME_NUCLEOTIDE_BIOSYNTHESIS
REACTOME_NUCLEOTIDE_SALVAGE
REACTOME_METABOLISM_OF_STEROIDS
REACTOME_INTESTINAL_ABSORPTION
REACTOME_TYROSINE_CATABOLISM
REACTOME_PHENYLALANINE_AND_TYROSINE_METABOLISM
REACTOME_ASPARTATE_AND_ASPARAGINE_METABOLISM
REACTOME_DIGESTION_AND_ABSORPTION
REACTOME_CHYLOMICRON_ASSEMBLY
REACTOME_ASSEMBLY_OF_ACTIVE_LPL_AND_LIPC_LIPASE_COMPLEXES
REACTOME_HDL_ASSEMBLY
REACTOME_PLASMA_LIPOPROTEIN_ASSEMBLY
REACTOME_PLASMA_LIPOPROTEIN_REMODELING
REACTOME_CHYLOMICRON_REMODELING
REACTOME_HDL_CLEARANCE
REACTOME_CHYLOMICRON_CLEARANCE
REACTOME_LDL_CLEARANCE
REACTOME_LDL_REMODELING
REACTOME_PLASMA_LIPOPROTEIN_CLEARANCE
REACTOME_VLDL_CLEARANCE
REACTOME_HDL_REMODELING
REACTOME_PHENYLALANINE_METABOLISM
REACTOME_GLUTAMATE_AND_GLUTAMINE_METABOLISM
REACTOME_LIPID_PARTICLE_ORGANIZATION
REACTOME_G_BETA_GAMMA_SIGNALLING_THROUGH_CDC42
REACTOME_FATTY_ACID_METABOLISM
REACTOME_METABOLISM_OF_COFACTORS
REACTOME_TRIGLYCERIDE_METABOLISM
REACTOME_RHOA_GTPASE_CYCLE
REACTOME_GLYCOGEN_METABOLISM
REACTOME_INTERLEUKIN_15_SIGNALING
REACTOME_OAS_ANTIVIRAL_RESPONSE
REACTOME_INTERLEUKIN_35_SIGNALLING
REACTOME_INTERLEUKIN_9_SIGNALING
REACTOME_TRANSCRIPTIONAL_REGULATION_BY_MECP2
REACTOME_LOSS_OF_FUNCTION_OF_MECP2_IN_RETT_SYNDROME
REACTOME_SIGNALING_BY_NTRK2_TRKB
REACTOME_SIGNALING_BY_ERYTHROPOIETIN
REACTOME_INTRACELLULAR_SIGNALING_BY_SECOND_MESSENGERS
REACTOME_SIGNALING_BY_NUCLEAR_RECEPTORS
REACTOME_SIGNALING_BY_RECEPTOR_TYROSINE_KINASES
REACTOME_SIGNALING_BY_TGFB_FAMILY_MEMBERS
REACTOME_RAB_REGULATION_OF_TRAFFICKING
REACTOME_INTERLEUKIN_37_SIGNALING
REACTOME_EXTRA_NUCLEAR_ESTROGEN_SIGNALING
REACTOME_ER_QUALITY_CONTROL_COMPARTMENT_ERQC
REACTOME_CALNEXIN_CALRETICULIN_CYCLE
REACTOME_REGULATION_OF_EXPRESSION_OF_SLITS_AND_ROBOS
REACTOME_ROBO_RECEPTORS_BIND_AKAP5
REACTOME_INTERLEUKIN_18_SIGNALING
REACTOME_SIGNALING_BY_NOTCH3
REACTOME_RHO_GTPASE_CYCLE
REACTOME_RHOB_GTPASE_CYCLE
REACTOME_RHOC_GTPASE_CYCLE
REACTOME_CDC42_GTPASE_CYCLE
REACTOME_RAC1_GTPASE_CYCLE
REACTOME_RAC2_GTPASE_CYCLE
REACTOME_RHOD_GTPASE_CYCLE
REACTOME_RHOQ_GTPASE_CYCLE
REACTOME_RHOH_GTPASE_CYCLE
REACTOME_RHOG_GTPASE_CYCLE
REACTOME_RHOJ_GTPASE_CYCLE
REACTOME_RHOBTB2_GTPASE_CYCLE
REACTOME_RHOU_GTPASE_CYCLE
REACTOME_RHOBTB1_GTPASE_CYCLE
REACTOME_RAC3_GTPASE_CYCLE
REACTOME_RHOV_GTPASE_CYCLE
REACTOME_RHOT1_GTPASE_CYCLE
REACTOME_NOTCH3_ACTIVATION_AND_TRANSMISSION_OF_SIGNAL_TO_THE_NUCLEUS
REACTOME_NOTCH3_INTRACELLULAR_DOMAIN_REGULATES_TRANSCRIPTION
REACTOME_SIGNALING_BY_NOTCH4
REACTOME_NOTCH4_INTRACELLULAR_DOMAIN_REGULATES_TRANSCRIPTION
REACTOME_NOTCH4_ACTIVATION_AND_TRANSMISSION_OF_SIGNAL_TO_THE_NUCLEUS
REACTOME_TLR3_MEDIATED_TICAM1_DEPENDENT_PROGRAMMED_CELL_DEATH
REACTOME_TICAM1_DEPENDENT_ACTIVATION_OF_IRF3_IRF7
REACTOME_TICAM1_TRAF6_DEPENDENT_INDUCTION_OF_TAK1_COMPLEX
REACTOME_INTERLEUKIN_36_PATHWAY
REACTOME_NONCANONICAL_ACTIVATION_OF_NOTCH3
REACTOME_ESTROGEN_DEPENDENT_GENE_EXPRESSION
REACTOME_BIOSYNTHESIS_OF_SPECIALIZED_PRORESOLVING_MEDIATORS_SPMS
REACTOME_BIOSYNTHESIS_OF_EPA_DERIVED_SPMS
REACTOME_BIOSYNTHESIS_OF_MARESINS
REACTOME_INTERLEUKIN_2_SIGNALING
REACTOME_INTERLEUKIN_12_SIGNALING
REACTOME_INTERLEUKIN_1_SIGNALING
REACTOME_INTERLEUKIN_23_SIGNALING
REACTOME_INTERLEUKIN_27_SIGNALING
REACTOME_INTERLEUKIN_21_SIGNALING
REACTOME_LOSS_OF_MECP2_BINDING_ABILITY_TO_THE_NCOR_SMRT_COMPLEX
REACTOME_REGULATION_OF_MECP2_EXPRESSION_AND_ACTIVITY
REACTOME_MECP2_REGULATES_NEURONAL_RECEPTORS_AND_CHANNELS
REACTOME_MECP2_REGULATES_TRANSCRIPTION_OF_NEURONAL_LIGANDS
REACTOME_MECP2_REGULATES_TRANSCRIPTION_FACTORS
REACTOME_NR1H2_AND_NR1H3_MEDIATED_SIGNALING
REACTOME_ACTIVATED_NTRK2_SIGNALS_THROUGH_RAS
REACTOME_ERYTHROPOIETIN_ACTIVATES_PHOSPHOINOSITIDE_3_KINASE_PI3K
REACTOME_ERYTHROPOIETIN_ACTIVATES_PHOSPHOLIPASE_C_GAMMA_PLCG
REACTOME_ERYTHROPOIETIN_ACTIVATES_STAT5
REACTOME_ERYTHROPOIETIN_ACTIVATES_RAS
REACTOME_BIOSYNTHESIS_OF_MARESIN_LIKE_SPMS
REACTOME_ACTIVATED_NTRK2_SIGNALS_THROUGH_PI3K
REACTOME_ACTIVATED_NTRK2_SIGNALS_THROUGH_FRS2_AND_FRS3
REACTOME_NR1H2_NR1H3_REGULATE_GENE_EXPRESSION_LINKED_TO_LIPOGENESIS
REACTOME_NR1H3_NR1H2_REGULATE_GENE_EXPRESSION_LINKED_TO_CHOLESTEROL_TRANSPORT_AND_EFFLUX
REACTOME_NR1H2_NR1H3_REGULATE_GENE_EXPRESSION_TO_LIMIT_CHOLESTEROL_UPTAKE
REACTOME_NR1H2_NR1H3_REGULATE_GENE_EXPRESSION_LINKED_TO_TRIGLYCERIDE_LIPOLYSIS_IN_ADIPOSE
REACTOME_NGF_STIMULATED_TRANSCRIPTION
REACTOME_ACTIVATED_NTRK2_SIGNALS_THROUGH_FYN
REACTOME_NTRK2_ACTIVATES_RAC1
REACTOME_ACTIVATED_NTRK2_SIGNALS_THROUGH_CDK5
REACTOME_PEROXISOMAL_PROTEIN_IMPORT
REACTOME_TYSND1_CLEAVES_PEROXISOMAL_PROTEINS
REACTOME_BLOOD_GROUP_SYSTEMS_BIOSYNTHESIS
REACTOME_SIGNALING_BY_NTRK3_TRKC
REACTOME_ACTIVATED_NTRK3_SIGNALS_THROUGH_RAS
REACTOME_RHOF_GTPASE_CYCLE
REACTOME_INTERFERON_ALPHA_BETA_SIGNALING
REACTOME_MEIOTIC_RECOMBINATION
REACTOME_INTERLEUKIN_RECEPTOR_SHC_SIGNALING
REACTOME_REGULATION_OF_SIGNALING_BY_CBL
REACTOME_REGULATION_OF_IFNA_IFNB_SIGNALING
REACTOME_INTERFERON_SIGNALING
REACTOME_O_LINKED_GLYCOSYLATION_OF_MUCINS
REACTOME_ENDOSOMAL_SORTING_COMPLEX_REQUIRED_FOR_TRANSPORT_ESCRT
REACTOME_IRON_UPTAKE_AND_TRANSPORT
REACTOME_TRANSFERRIN_ENDOCYTOSIS_AND_RECYCLING
REACTOME_TRAF3_DEPENDENT_IRF_ACTIVATION_PATHWAY
REACTOME_NONSENSE_MEDIATED_DECAY_NMD
REACTOME_TRAF6_MEDIATED_IRF7_ACTIVATION
REACTOME_TRAF6_MEDIATED_NF_KB_ACTIVATION
REACTOME_NF_KB_ACTIVATION_THROUGH_FADD_RIP_1_PATHWAY_MEDIATED_BY_CASPASE_8_AND_10
REACTOME_NEGATIVE_REGULATORS_OF_DDX58_IFIH1_SIGNALING
REACTOME_ION_TRANSPORT_BY_P_TYPE_ATPASES
REACTOME_ACTIVATION_OF_IRF3_IRF7_MEDIATED_BY_TBK1_IKK_EPSILON
REACTOME_IRAK1_RECRUITS_IKK_COMPLEX
REACTOME_IKK_COMPLEX_RECRUITMENT_MEDIATED_BY_RIP1
REACTOME_IRAK2_MEDIATED_ACTIVATION_OF_TAK1_COMPLEX
REACTOME_TRAF6_MEDIATED_INDUCTION_OF_TAK1_COMPLEX_WITHIN_TLR4_COMPLEX
REACTOME_MOLYBDENUM_COFACTOR_BIOSYNTHESIS
REACTOME_TRANSPORT_TO_THE_GOLGI_AND_SUBSEQUENT_MODIFICATION
REACTOME_ACTIVATED_NTRK3_SIGNALS_THROUGH_PI3K
REACTOME_CLASS_I_PEROXISOMAL_MEMBRANE_PROTEIN_IMPORT
REACTOME_NEGATIVE_REGULATION_OF_NOTCH4_SIGNALING
REACTOME_DISEASES_OF_BASE_EXCISION_REPAIR
REACTOME_FLT3_SIGNALING
REACTOME_PROTEIN_LOCALIZATION
REACTOME_INSERTION_OF_TAIL_ANCHORED_PROTEINS_INTO_THE_ENDOPLASMIC_RETICULUM_MEMBRANE
REACTOME_HCMV_INFECTION
REACTOME_HCMV_EARLY_EVENTS
REACTOME_ASSEMBLY_AND_CELL_SURFACE_PRESENTATION_OF_NMDA_RECEPTORS
REACTOME_HCMV_LATE_EVENTS
REACTOME_AUTOPHAGY
REACTOME_LIPOPHAGY
REACTOME_CHAPERONE_MEDIATED_AUTOPHAGY
REACTOME_FOXO_MEDIATED_TRANSCRIPTION
REACTOME_REGULATION_OF_LOCALIZATION_OF_FOXO_TRANSCRIPTION_FACTORS
REACTOME_FOXO_MEDIATED_TRANSCRIPTION_OF_CELL_DEATH_GENES
REACTOME_FOXO_MEDIATED_TRANSCRIPTION_OF_OXIDATIVE_STRESS_METABOLIC_AND_NEURONAL_GENES
REACTOME_LATE_ENDOSOMAL_MICROAUTOPHAGY
REACTOME_POSTMITOTIC_NUCLEAR_PORE_COMPLEX_NPC_REFORMATION
REACTOME_TRANSCRIPTIONAL_REGULATION_OF_GRANULOPOIESIS
REACTOME_NEGATIVE_REGULATION_OF_NMDA_RECEPTOR_MEDIATED_NEURONAL_TRANSMISSION
REACTOME_REGULATION_OF_FOXO_TRANSCRIPTIONAL_ACTIVITY_BY_ACETYLATION
REACTOME_FOXO_MEDIATED_TRANSCRIPTION_OF_CELL_CYCLE_GENES
REACTOME_ACTIVATION_OF_RAC1_DOWNSTREAM_OF_NMDARS
REACTOME_ACTIVATION_OF_AMPK_DOWNSTREAM_OF_NMDARS
REACTOME_EGR2_AND_SOX10_MEDIATED_INITIATION_OF_SCHWANN_CELL_MYELINATION
REACTOME_LONG_TERM_POTENTIATION
REACTOME_NR1H2_NR1H3_REGULATE_GENE_EXPRESSION_TO_CONTROL_BILE_ACID_HOMEOSTASIS
REACTOME_NR1H2_NR1H3_REGULATE_GENE_EXPRESSION_LINKED_TO_GLUCONEOGENESIS
REACTOME_RESPONSE_OF_EIF2AK4_GCN2_TO_AMINO_ACID_DEFICIENCY
REACTOME_CONSTITUTIVE_SIGNALING_BY_OVEREXPRESSED_ERBB2
REACTOME_GPER1_SIGNALING
REACTOME_REGULATION_OF_GLYCOLYSIS_BY_FRUCTOSE_2_6_BISPHOSPHATE_METABOLISM
REACTOME_ESTROGEN_STIMULATED_SIGNALING_THROUGH_PRKCZ
REACTOME_ESTROGEN_DEPENDENT_NUCLEAR_EVENTS_DOWNSTREAM_OF_ESR_MEMBRANE_SIGNALING
REACTOME_SUPPRESSION_OF_APOPTOSIS
REACTOME_INFECTION_WITH_MYCOBACTERIUM_TUBERCULOSIS
REACTOME_PREVENTION_OF_PHAGOSOMAL_LYSOSOMAL_FUSION
REACTOME_MODULATION_BY_MTB_OF_HOST_IMMUNE_SYSTEM
REACTOME_SUPPRESSION_OF_PHAGOSOMAL_MATURATION
REACTOME_RESPONSE_OF_MTB_TO_PHAGOCYTOSIS
REACTOME_AMINO_ACIDS_REGULATE_MTORC1
REACTOME_STAT5_ACTIVATION
REACTOME_ALPHA_PROTEIN_KINASE_1_SIGNALING_PATHWAY
REACTOME_DISEASES_OF_PROGRAMMED_CELL_DEATH
REACTOME_AGGREPHAGY
REACTOME_N_GLYCAN_TRIMMING_AND_ELONGATION_IN_THE_CIS_GOLGI
REACTOME_RAS_PROCESSING
REACTOME_RESPONSE_OF_EIF2AK1_HRI_TO_HEME_DEFICIENCY
REACTOME_DEFECTS_OF_CONTACT_ACTIVATION_SYSTEM_CAS_AND_KALLIKREIN_KININ_SYSTEM_KKS
REACTOME_SIGNALING_BY_MAPK_MUTANTS
REACTOME_LEISHMANIA_INFECTION
REACTOME_SENSORY_PROCESSING_OF_SOUND
REACTOME_ABERRANT_REGULATION_OF_MITOTIC_G1_S_TRANSITION_IN_CANCER_DUE_TO_RB1_DEFECTS
REACTOME_SIGNALING_BY_MRAS_COMPLEX_MUTANTS
REACTOME_ADORA2B_MEDIATED_ANTI_INFLAMMATORY_CYTOKINES_PRODUCTION
REACTOME_PURINERGIC_SIGNALING_IN_LEISHMANIASIS_INFECTION
REACTOME_DEFECTIVE_FACTOR_VIII_CAUSES_HEMOPHILIA_A
REACTOME_SENSORY_PROCESSING_OF_SOUND_BY_OUTER_HAIR_CELLS_OF_THE_COCHLEA
REACTOME_CD163_MEDIATING_AN_ANTI_INFLAMMATORY_RESPONSE
REACTOME_ANTI_INFLAMMATORY_RESPONSE_FAVOURING_LEISHMANIA_PARASITE_INFECTION
REACTOME_SELECTIVE_AUTOPHAGY
REACTOME_FCGR3A_MEDIATED_IL10_SYNTHESIS
REACTOME_PARASITE_INFECTION
REACTOME_KILLING_MECHANISMS
REACTOME_LTC4_CYSLTR_MEDIATED_IL4_PRODUCTION
REACTOME_PEXOPHAGY
REACTOME_SIGNALING_BY_ERBB2_ECD_MUTANTS
REACTOME_ACETYLCHOLINE_INHIBITS_CONTRACTION_OF_OUTER_HAIR_CELLS
REACTOME_DEFECTIVE_FACTOR_IX_CAUSES_HEMOPHILIA_B
REACTOME_SEALING_OF_THE_NUCLEAR_ENVELOPE_NE_BY_ESCRT_III
REACTOME_SIGNALING_BY_KIT_IN_DISEASE
REACTOME_INHIBITION_OF_DNA_RECOMBINATION_AT_TELOMERE
REACTOME_SIGNALING_BY_PDGFR_IN_DISEASE
REACTOME_DEFECTIVE_F9_ACTIVATION
REACTOME_SIGNALING_BY_PDGFRA_TRANSMEMBRANE_JUXTAMEMBRANE_AND_KINASE_DOMAIN_MUTANTS
REACTOME_SIGNALING_BY_MEMBRANE_TETHERED_FUSIONS_OF_PDGFRA_OR_PDGFRB
REACTOME_SIGNALING_BY_CSF3_G_CSF
REACTOME_NERVOUS_SYSTEM_DEVELOPMENT
REACTOME_DISEASES_OF_MITOTIC_CELL_CYCLE
REACTOME_DISEASES_OF_DNA_REPAIR
REACTOME_SARS_COV_1_INFECTION
REACTOME_POTENTIAL_THERAPEUTICS_FOR_SARS
REACTOME_SARS_COV_INFECTIONS
REACTOME_FLT3_SIGNALING_IN_DISEASE
REACTOME_MATURATION_OF_SARSCOV1_NUCLEOPROTEIN
REACTOME_MATURATION_OF_PROTEIN_3A
REACTOME_MATURATION_OF_SARSCOV1_SPIKE_PROTEIN
REACTOME_TRANSLATION_OF_SARSCOV1_STRUCTURAL_PROTEINS
REACTOME_ABERRANT_REGULATION_OF_MITOTIC_EXIT_IN_CANCER_DUE_TO_RB1_DEFECTS
REACTOME_TRANSCRIPTIONAL_REGULATION_OF_TESTIS_DIFFERENTIATION
REACTOME_DEFECTIVE_RIPK1_MEDIATED_REGULATED_NECROSIS
REACTOME_SARS_COV_2_INFECTION
REACTOME_MATURATION_OF_SARSCOV2_SPIKE_PROTEIN
REACTOME_ATTACHMENT_AND_ENTRY
REACTOME_MATURATION_OF_SARSCOV2_NUCLEOPROTEIN
REACTOME_TRANSLATION_OF_SARSCOV2_STRUCTURAL_PROTEINS
REACTOME_TRANSLATION_OF_REPLICASE_AND_ASSEMBLY_OF_THE_REPLICATION_TRANSCRIPTION_COMPLEX
REACTOME_RND3_GTPASE_CYCLE
REACTOME_RND2_GTPASE_CYCLE
REACTOME_RND1_GTPASE_CYCLE
REACTOME_SIGNALING_BY_ALK_IN_CANCER
REACTOME_ALK_MUTANTS_BIND_TKIS
REACTOME_STAT3_NUCLEAR_EVENTS_DOWNSTREAM_OF_ALK_SIGNALING
REACTOME_STAT5_ACTIVATION_DOWNSTREAM_OF_FLT3_ITD_MUTANTS
REACTOME_SIGNALING_BY_FLT3_FUSION_PROTEINS
REACTOME_SIGNALING_BY_FLT3_ITD_AND_TKD_MUTANTS
REACTOME_INACTIVATION_OF_CSF3_G_CSF_SIGNALING
REACTOME_SARS_COV_2_ACTIVATES_MODULATES_INNATE_AND_ADAPTIVE_IMMUNE_RESPONSES
REACTOME_SARS_COV_2_TARGETS_PDZ_PROTEINS_IN_CELL_CELL_JUNCTION
REACTOME_SARS_COV_2_HOST_INTERACTIONS
REACTOME_RHOBTB3_ATPASE_CYCLE
REACTOME_NEGATIVE_REGULATION_OF_FLT3
REACTOME_FLT3_SIGNALING_THROUGH_SRC_FAMILY_KINASES
REACTOME_FLT3_SIGNALING_BY_CBL_MUTANTS
REACTOME_RHOBTB_GTPASE_CYCLE
REACTOME_CYTOPROTECTION_BY_HMOX1
REACTOME_REGULATION_OF_HMOX1_EXPRESSION_AND_ACTIVITY
REACTOME_HEME_SIGNALING
REACTOME_REGULATION_OF_BACH1_ACTIVITY
REACTOME_SENSORY_PERCEPTION
REACTOME_CELLULAR_RESPONSE_TO_STARVATION
REACTOME_CELLULAR_RESPONSE_TO_CHEMICAL_STRESS
REACTOME_MIRO_GTPASE_CYCLE
REACTOME_SIGNALING_BY_RHO_GTPASES_MIRO_GTPASES_AND_RHOBTB3
REACTOME_SENSORY_PERCEPTION_OF_TASTE
REACTOME_NUCLEAR_EVENTS_STIMULATED_BY_ALK_SIGNALING_IN_CANCER
REACTOME_SENSORY_PERCEPTION_OF_SALTY_TASTE
REACTOME_DEFECTIVE_INTRINSIC_PATHWAY_FOR_APOPTOSIS
REACTOME_DRUG_ADME
REACTOME_AZATHIOPRINE_ADME
REACTOME_ASPIRIN_ADME
REACTOME_TRAF6_MEDIATED_IRF7_ACTIVATION_IN_TLR7_8_OR_9_SIGNALING
REACTOME_PARACETAMOL_ADME
REACTOME_DRUG_MEDIATED_INHIBITION_OF_CDK4_CDK6_ACTIVITY
REACTOME_GERM_LAYER_FORMATION_AT_GASTRULATION
REACTOME_SARS_COV_2_MODULATES_AUTOPHAGY
REACTOME_SARS_COV_2_MODULATES_HOST_TRANSLATION_MACHINERY
REACTOME_ATORVASTATIN_ADME
REACTOME_KEAP1_NFE2L2_PATHWAY
REACTOME_N_GLYCAN_ANTENNAE_ELONGATION_IN_THE_MEDIAL_TRANS_GOLGI
REACTOME_N_GLYCAN_ANTENNAE_ELONGATION
REACTOME_SARS_COV_2_TARGETS_HOST_INTRACELLULAR_SIGNALLING_AND_REGULATORY_PATHWAYS
REACTOME_REACTIONS_SPECIFIC_TO_THE_COMPLEX_N_GLYCAN_SYNTHESIS_PATHWAY
REACTOME_REGULATION_OF_NF_KAPPA_B_SIGNALING
REACTOME_UPTAKE_OF_DIETARY_COBALAMINS_INTO_ENTEROCYTES
REACTOME_TRANSPORT_OF_RCBL_WITHIN_THE_BODY
REACTOME_NUCLEAR_EVENTS_MEDIATED_BY_NFE2L2
REACTOME_COBALAMIN_CBL_METABOLISM
REACTOME_TERMINATION_OF_O_GLYCAN_BIOSYNTHESIS
REACTOME_AMYLOID_FIBER_FORMATION
REACTOME_EARLY_SARS_COV_2_INFECTION_EVENTS
REACTOME_SERINE_BIOSYNTHESIS
REACTOME_GABA_RECEPTOR_ACTIVATION
REACTOME_GABA_B_RECEPTOR_ACTIVATION
REACTOME_GROWTH_HORMONE_RECEPTOR_SIGNALING
REACTOME_ANTIGEN_PROCESSING_UBIQUITINATION_PROTEASOME_DEGRADATION
REACTOME_CLASS_I_MHC_MEDIATED_ANTIGEN_PROCESSING_PRESENTATION
REACTOME_ANTIGEN_PRESENTATION_FOLDING_ASSEMBLY_AND_PEPTIDE_LOADING_OF_CLASS_I_MHC
REACTOME_KINESINS
REACTOME_FACTORS_INVOLVED_IN_MEGAKARYOCYTE_DEVELOPMENT_AND_PLATELET_PRODUCTION
REACTOME_ANTIGEN_ACTIVATES_B_CELL_RECEPTOR_BCR_LEADING_TO_GENERATION_OF_SECOND_MESSENGERS
REACTOME_SIGNALING_BY_THE_B_CELL_RECEPTOR_BCR
REACTOME_ION_CHANNEL_TRANSPORT
BIOCARTA_FEEDER_PATHWAY
BIOCARTA_PROTEASOME_PATHWAY
BIOCARTA_KREB_PATHWAY
BIOCARTA_RELA_PATHWAY
BIOCARTA_NO1_PATHWAY
BIOCARTA_CSK_PATHWAY
BIOCARTA_SRCRPTP_PATHWAY
BIOCARTA_AMI_PATHWAY
BIOCARTA_ARAP_PATHWAY
BIOCARTA_AGR_PATHWAY
BIOCARTA_AKAP95_PATHWAY
BIOCARTA_AKT_PATHWAY
BIOCARTA_ALK_PATHWAY
BIOCARTA_AT1R_PATHWAY
BIOCARTA_ACE2_PATHWAY
BIOCARTA_ASBCELL_PATHWAY
BIOCARTA_DNAFRAGMENT_PATHWAY
BIOCARTA_CHEMICAL_PATHWAY
BIOCARTA_SPPA_PATHWAY
BIOCARTA_ATM_PATHWAY
BIOCARTA_AGPCR_PATHWAY
BIOCARTA_BCELLSURVIVAL_PATHWAY
BIOCARTA_BCR_PATHWAY
BIOCARTA_BIOPEPTIDES_PATHWAY
BIOCARTA_RANKL_PATHWAY
BIOCARTA_CACAM_PATHWAY
BIOCARTA_CDMAC_PATHWAY
BIOCARTA_CASPASE_PATHWAY
BIOCARTA_CBL_PATHWAY
BIOCARTA_CCR3_PATHWAY
BIOCARTA_CD40_PATHWAY
BIOCARTA_MCM_PATHWAY
BIOCARTA_G1_PATHWAY
BIOCARTA_G2_PATHWAY
BIOCARTA_CELL2CELL_PATHWAY
BIOCARTA_CERAMIDE_PATHWAY
BIOCARTA_TID_PATHWAY
BIOCARTA_CLASSIC_PATHWAY
BIOCARTA_COMP_PATHWAY
BIOCARTA_HDAC_PATHWAY
BIOCARTA_GCR_PATHWAY
BIOCARTA_CTCF_PATHWAY
BIOCARTA_CTL_PATHWAY
BIOCARTA_CXCR4_PATHWAY
BIOCARTA_CELLCYCLE_PATHWAY
BIOCARTA_CFTR_PATHWAY
BIOCARTA_CYTOKINE_PATHWAY
BIOCARTA_INFLAM_PATHWAY
BIOCARTA_D4GDI_PATHWAY
BIOCARTA_DC_PATHWAY
BIOCARTA_P35ALZHEIMERS_PATHWAY
BIOCARTA_RNA_PATHWAY
BIOCARTA_SKP2E2F_PATHWAY
BIOCARTA_CALCINEURIN_PATHWAY
BIOCARTA_EGF_PATHWAY
BIOCARTA_ETC_PATHWAY
BIOCARTA_NDKDYNAMIN_PATHWAY
BIOCARTA_EPHA4_PATHWAY
BIOCARTA_EPO_PATHWAY
BIOCARTA_ECM_PATHWAY
BIOCARTA_ERK_PATHWAY
BIOCARTA_ERYTH_PATHWAY
BIOCARTA_EPONFKB_PATHWAY
BIOCARTA_EIF_PATHWAY
BIOCARTA_EXTRINSIC_PATHWAY
BIOCARTA_FAS_PATHWAY
BIOCARTA_FCER1_PATHWAY
BIOCARTA_FIBRINOLYSIS_PATHWAY
BIOCARTA_FMLP_PATHWAY
BIOCARTA_FREE_PATHWAY
BIOCARTA_GATA3_PATHWAY
BIOCARTA_SET_PATHWAY
BIOCARTA_GH_PATHWAY
BIOCARTA_AHSP_PATHWAY
BIOCARTA_TCAPOPTOSIS_PATHWAY
BIOCARTA_HIVNEF_PATHWAY
BIOCARTA_SALMONELLA_PATHWAY
BIOCARTA_MPR_PATHWAY
BIOCARTA_HCMV_PATHWAY
BIOCARTA_P53HYPOXIA_PATHWAY
BIOCARTA_HIF_PATHWAY
BIOCARTA_IGF1_PATHWAY
BIOCARTA_IL17_PATHWAY
BIOCARTA_IL2_PATHWAY
BIOCARTA_IL3_PATHWAY
BIOCARTA_IL4_PATHWAY
BIOCARTA_IL5_PATHWAY
BIOCARTA_IL6_PATHWAY
BIOCARTA_IL10_PATHWAY
BIOCARTA_IL12_PATHWAY
BIOCARTA_IL2RB_PATHWAY
BIOCARTA_IL22BP_PATHWAY
BIOCARTA_IL7_PATHWAY
BIOCARTA_GSK3_PATHWAY
BIOCARTA_DEATH_PATHWAY
BIOCARTA_RACCYCD_PATHWAY
BIOCARTA_GLEEVEC_PATHWAY
BIOCARTA_INSULIN_PATHWAY
BIOCARTA_INTEGRIN_PATHWAY
BIOCARTA_INTRINSIC_PATHWAY
BIOCARTA_KERATINOCYTE_PATHWAY
BIOCARTA_TCRA_PATHWAY
BIOCARTA_LECTIN_PATHWAY
BIOCARTA_PYK2_PATHWAY
BIOCARTA_MAPK_PATHWAY
BIOCARTA_MCALPAIN_PATHWAY
BIOCARTA_PPARA_PATHWAY
BIOCARTA_ETS_PATHWAY
BIOCARTA_MTOR_PATHWAY
BIOCARTA_IGF1R_PATHWAY
BIOCARTA_PITX2_PATHWAY
BIOCARTA_NGF_PATHWAY
BIOCARTA_VIP_PATHWAY
BIOCARTA_NFAT_PATHWAY
BIOCARTA_NTHI_PATHWAY
BIOCARTA_NFKB_PATHWAY
BIOCARTA_NOS1_PATHWAY
BIOCARTA_NO2IL12_PATHWAY
BIOCARTA_ARENRF2_PATHWAY
BIOCARTA_P38MAPK_PATHWAY
BIOCARTA_P53_PATHWAY
BIOCARTA_PDGF_PATHWAY
BIOCARTA_CCR5_PATHWAY
BIOCARTA_PTDINS_PATHWAY
BIOCARTA_PLCE_PATHWAY
BIOCARTA_EDG1_PATHWAY
BIOCARTA_CDK5_PATHWAY
BIOCARTA_MYOSIN_PATHWAY
BIOCARTA_PLATELETAPP_PATHWAY
BIOCARTA_PS1_PATHWAY
BIOCARTA_AKAPCENTROSOME_PATHWAY
BIOCARTA_PTEN_PATHWAY
BIOCARTA_RAB_PATHWAY
BIOCARTA_RAC1_PATHWAY
BIOCARTA_RAS_PATHWAY
BIOCARTA_NKCELLS_PATHWAY
BIOCARTA_RB_PATHWAY
BIOCARTA_BAD_PATHWAY
BIOCARTA_CK1_PATHWAY
BIOCARTA_EIF2_PATHWAY
BIOCARTA_EIF4_PATHWAY
BIOCARTA_STEM_PATHWAY
BIOCARTA_P27_PATHWAY
BIOCARTA_PGC1A_PATHWAY
BIOCARTA_PML_PATHWAY
BIOCARTA_DREAM_PATHWAY
BIOCARTA_LEPTIN_PATHWAY
BIOCARTA_RHO_PATHWAY
BIOCARTA_AKAP13_PATHWAY
BIOCARTA_ATRBRCA_PATHWAY
BIOCARTA_CARDIACEGF_PATHWAY
BIOCARTA_HER2_PATHWAY
BIOCARTA_ERK5_PATHWAY
BIOCARTA_MAL_PATHWAY
BIOCARTA_MEF2D_PATHWAY
[truncated: 11,662 more rows]
