# Supplementary material for: OralExplorer: a web server for exploring the mechanisms of oral inflammatory diseases
Source: J Transl Med. 2024 Mar 15;22:282. doi: 10.1186/s12967-024-05019-8 (PMC10943789; doi:10.1186/s12967-024-05019-8)
Supplement: Supplementary file 4 — Additional file 4: Table S4. Results of differential gene analyses in multiple datasets associated with periodontitis. [file 12967_2024_5019_MOESM4_ESM.xlsx]

## Sheet: GSE10334
Gene	log2FoldChange	pvalue
BTG2	1.14909	1.44907e-29
SRGN	1.08052	1.76428e-28
APLNR	0.954433	6.26492e-28
PECAM1	1.11496	1.14465e-27
ICAM2	1.22992	1.50947e-27
COL15A1	1.06619	1.9865e-27
FAM46C	2.13743	2.63459e-27
ARHGEF2	0.723883	7.19498e-27
IGLL3P	1.19174	7.85985e-27
SELP	0.800933	1.8727e-26
CTSH	0.912016	3.45089e-26
IGK	2.02265	4.76554e-26
CHST2	1.54271	5.18136e-26
IGLJ3	2.14579	5.43672e-26
IL10RA	1.2531	5.90569e-26
CXCR4	1.83073	7.77914e-26
MME	0.983416	8.26389e-26
MFNG	0.801171	1.05396e-25
POU2AF1	2.20913	1.23433e-25
ELMO1	0.816433	1.98938e-25
CD27	1.7013	2.63064e-25
RAC2	1.03895	4.05153e-25
IGLV1-44	2.03388	5.35339e-25
MZB1	1.94259	5.39988e-25
IGHD	2.33287	6.16006e-25
ARHGDIB	0.70238	1.11502e-24
CXCL1	1.78582	1.16388e-24
HLA-DOB	1.35341	1.50946e-24
TAGAP	1.53167	1.51671e-24
BIN2	0.890423	1.58301e-24
C3	1.10451	1.63686e-24
GUSBP11	1.09818	2.04734e-24
CSF2RB	1.01744	2.39458e-24
KDR	0.720565	2.81652e-24
XBP1	1.37443	3.75074e-24
CASP10	0.792342	4.00597e-24
DENND3	0.663252	4.46432e-24
CDK14	0.994814	5.91462e-24
EVI2B	1.38886	6.49839e-24
IGHM	2.45689	6.88122e-24
CD53	1.04702	7.44824e-24
DERL3	1.6371	7.47305e-24
STRA6	0.641916	7.50587e-24
PLAT	1.33523	7.92601e-24
LHX6	0.631982	8.95295e-24
GPSM3	0.843895	1.14889e-23
SELL	1.38239	1.15649e-23
ST6GAL1	1.53197	1.16232e-23
SPAG4	1.95229	1.23917e-23
THEMIS2	1.16318	2.87036e-23
COL4A1	0.977401	3.03182e-23
ANXA6	0.938176	3.30566e-23
IL2RG	1.03264	4.22174e-23
BMS1P20	2.20448	4.4812e-23
ADA2	1.40655	4.6944e-23
KCNJ8	0.620179	4.83475e-23
CD19	1.11152	4.84959e-23
GBGT1	0.592306	4.96088e-23
IGHG1	2.01346	5.95902e-23
FKBP11	1.57563	6.36887e-23
CPNE5	1.49006	7.20512e-23
ADAM28	1.44259	8.76178e-23
RAB30	1.07828	8.81065e-23
KIAA0040	0.658791	9.37508e-23
TGFB3	0.728163	1.0005e-22
RUNX1-IT1	1.03232	1.09138e-22
FPR1	1.07193	1.268e-22
SASH3	0.973232	1.33686e-22
ADA	0.701831	1.7735e-22
CYP24A1	1.33708	1.95011e-22
HCLS1	1.07675	2.06254e-22
CLDN10	1.14076	2.08635e-22
HSD11B1	0.926866	2.33758e-22
CD79A	1.76853	2.74262e-22
IL16	0.996751	2.89069e-22
SLA	0.791831	3.0639e-22
ARHGAP9	1.00573	5.07855e-22
CYTIP	1.47893	5.53529e-22
CHST11	0.717387	6.13192e-22
MERTK	0.868976	6.6501e-22
CSF3	1.23676	6.67445e-22
LAT2	0.833215	6.96576e-22
A2M	0.689066	8.75898e-22
IFNAR2	0.779515	9.08299e-22
CFI	0.997913	9.60979e-22
PIM2	1.24655	1.01553e-21
CD200	0.902091	1.02629e-21
MEF2C	0.954557	1.06122e-21
FAM30A	2.01334	1.0798e-21
STAB1	0.695413	1.08151e-21
RGS1	1.67579	1.09848e-21
RGS4	1.42394	1.10189e-21
LOXL2	0.886098	1.13926e-21
CFHR2	0.524031	1.15243e-21
C4orf48	0.725096	1.22403e-21
PTP4A3	1.37105	1.51935e-21
SEL1L3	1.63371	1.58053e-21
NCKAP1L	0.758231	1.61318e-21
BMF	0.623507	1.62436e-21
ECSCR	0.553722	1.76016e-21
CHST15	0.697159	1.90305e-21
TBC1D1	0.530122	2.1984e-21
FCN1	1.0002	2.20982e-21
IRF4	1.74425	2.3483e-21
CARMN	1.1263	2.56718e-21
ST3GAL1	0.917562	3.03755e-21
TGM2	0.936047	3.15916e-21
CD48	0.833745	3.37069e-21
TNFRSF17	2.17064	3.59478e-21
ITGA8	0.805158	3.95496e-21
NMNAT2	0.501517	4.08983e-21
DEPP1	0.831778	4.29357e-21
APH1B	0.434846	4.97581e-21
NCF4	1.01167	6.40539e-21
FUCA1	0.784421	6.56653e-21
PLCG2	0.878294	7.24403e-21
TMEM140	0.634595	7.4685e-21
CXCL6	1.94402	8.21365e-21
WAS	0.505932	8.84806e-21
TSPAN18	0.506222	9.84126e-21
RCSD1	0.954293	1.02265e-20
FAM167B	0.463407	1.02978e-20
HCK	0.782238	1.08961e-20
ADCY4	0.489046	1.12896e-20
PRR5L	0.458287	1.27674e-20
RARRES2	0.846332	1.41911e-20
ITGAL	1.10541	1.42383e-20
CD38	1.42986	1.61987e-20
TM4SF18	0.566674	1.69144e-20
MMP7	1.48561	2.08624e-20
COL4A2	1.05355	2.52701e-20
GYPC	0.761479	2.76804e-20
ZNF215	1.10065	2.82061e-20
VNN2	0.874863	3.80682e-20
TIMP4	0.516639	3.89848e-20
ZFAT	0.545041	3.93642e-20
LOC101929272	1.54617	3.97323e-20
VOPP1	0.80824	4.05189e-20
KLHL6	1.63678	4.26194e-20
CD93	0.829881	4.78873e-20
JAK3	1.02178	4.95827e-20
ITGAX	0.536617	5.4163e-20
ACBD4	0.444761	5.48167e-20
CSF3R	0.769673	5.5946e-20
IKZF3	0.682226	5.94594e-20
RAMP3	0.643683	7.11435e-20
ITGA7	0.502644	7.35234e-20
P2RY8	1.14071	7.42952e-20
SLC15A2	1.14934	7.46278e-20
CD79B	0.822034	9.20144e-20
FZD4	0.442784	9.37849e-20
LAX1	1.49878	1.03669e-19
CYTH4	0.635643	1.09574e-19
APBB1IP	0.83122	1.10267e-19
SERPINI1	0.952364	1.11177e-19
FMOD	0.645234	1.24594e-19
SEPT9	0.419622	1.27628e-19
MMP14	0.566731	1.30387e-19
EAF2	1.42082	1.31273e-19
LBH	0.632085	1.3553e-19
FCRL5	1.50575	1.4965e-19
TSPAN11	0.592185	1.68134e-19
SLAMF7	1.65649	1.68535e-19
SELPLG	0.673132	1.75037e-19
BHLHE41	1.03395	1.76923e-19
ARHGAP25	0.669799	1.89384e-19
RHOH	0.845971	1.92435e-19
LPXN	0.822197	2.29141e-19
FUT8	0.953552	2.30808e-19
CD300A	0.561262	2.59235e-19
FBXO16	0.891643	2.81274e-19
P2RX4	0.706775	2.92884e-19
FCGR3B	1.33295	2.93403e-19
PRCP	0.409429	2.96083e-19
CYBA	1.27973	3.15086e-19
RNASE6	0.94611	3.37093e-19
FCGR2B	1.11732	3.48191e-19
PIP5K1B	1.18918	3.93322e-19
C16orf54	1.47258	3.93485e-19
GLDC	0.860346	3.9458e-19
FCRLA	1.07313	4.16467e-19
FNDC3B	0.927001	4.32463e-19
ATP2A3	0.850983	4.60949e-19
MARCKSL1	0.654398	5.00185e-19
SERPINA1	0.889453	6.17939e-19
P2RX5	0.914643	6.29557e-19
DOCK2	0.950259	6.31831e-19
PRKCQ	0.580186	6.48162e-19
FTL	0.439097	6.5771e-19
SH2D3C	0.532082	6.83874e-19
IGLC1	1.10831	6.92917e-19
SSR3	0.714086	7.21807e-19
PGPEP1	0.506637	7.87446e-19
TMEM176A	0.794257	7.8789e-19
TMEM176B	1.11798	8.00939e-19
BMP6	0.956542	8.04407e-19
C1orf115	0.553548	8.09535e-19
RASSF2	0.706979	8.10343e-19
PTPN7	0.699154	8.42381e-19
PKIG	0.578468	8.67184e-19
STAP1	1.12909	9.78142e-19
ITM2C	1.05213	9.78958e-19
AKR1B1	0.662047	1.04519e-18
ERLEC1	0.840925	1.07403e-18
PNOC	1.26712	1.21975e-18
KCNN3	0.886904	1.25383e-18
SLC7A7	0.775745	1.3146e-18
KCNMB1	0.523122	1.33011e-18
DENND5B	1.08831	1.33152e-18
ICAM3	1.16585	1.34024e-18
ZNF275	0.882563	1.37436e-18
STK17B	0.760792	1.48454e-18
TMEM273	0.522277	1.51082e-18
PREX1	0.545783	1.61586e-18
ACKR1	0.777419	1.68953e-18
FSTL1	0.606264	1.79027e-18
MEI1	0.974549	2.52225e-18
LY96	0.977499	2.65557e-18
TBC1D10C	0.680113	2.66711e-18
PRDX4	0.769822	2.732e-18
PPP1R16B	0.62181	3.27919e-18
TDO2	1.1998	3.29813e-18
EGFL6	0.985191	3.44157e-18
NES	0.555737	3.73504e-18
TMEM200C	0.480075	3.83462e-18
TBC1D9	0.796974	4.20606e-18
GNG7	0.995372	4.23863e-18
VWF	0.73104	4.37747e-18
TINAGL1	0.539362	4.47468e-18
PXDN	0.848986	4.51938e-18
CORO1A	0.956982	4.54144e-18
FER1L4	0.982674	5.00531e-18
SEPT6	0.896782	5.46735e-18
ANKRD36BP2	1.3671	6.09858e-18
ZBP1	1.31545	6.30389e-18
DDIT4L	1.02207	6.59393e-18
HERPUD1	0.911848	6.76406e-18
CLEC1A	0.647077	7.83144e-18
PDZRN4	1.26749	9.20667e-18
FLJ32255	0.721905	1.02932e-17
PLA1A	0.774329	1.08427e-17
LY9	1.00674	1.12654e-17
NXPE3	0.472826	1.14303e-17
RASL12	0.421288	1.17437e-17
FCER1G	0.716122	1.2123e-17
ENTPD1	0.633765	1.3491e-17
SCAMP5	0.702641	1.37233e-17
TCN2	0.466137	1.41897e-17
PLXND1	0.511735	1.45151e-17
HSH2D	0.827296	1.53126e-17
LURAP1L	0.658665	1.67941e-17
ESAM	0.537976	1.69373e-17
CMKLR1	0.418035	1.72188e-17
GMFG	0.716932	1.72967e-17
PCED1B	0.755978	1.82209e-17
SH2B3	0.534194	1.89615e-17
RAB37	0.384487	2.19237e-17
CALU	0.5105	2.28739e-17
PXN	0.48456	2.30738e-17
SIT1	0.546267	2.33937e-17
TMPRSS2	0.720124	2.67908e-17
LRMP	0.741831	2.74497e-17
CHST12	0.51873	2.79255e-17
TXNDC11	0.817174	2.8556e-17
IGLV6-57	0.857587	3.08145e-17
SFMBT2	0.976604	3.13249e-17
RAB20	0.474029	3.30259e-17
SELENOM	1.05082	3.32706e-17
INPP5D	0.546091	3.36052e-17
LINC-PINT	0.726684	3.66279e-17
MRVI1	0.454965	3.71202e-17
PIK3R3	0.536085	3.76744e-17
GLCCI1	1.16641	3.78904e-17
OSBPL7	0.409215	4.04129e-17
RHOF	0.518102	4.50169e-17
ANGEL1	0.287672	5.12482e-17
PDGFRB	0.665484	5.91013e-17
SLCO2B1	0.464205	6.59961e-17
RASD2	0.480898	6.76667e-17
ENPP2	1.05179	8.77134e-17
SMPDL3B	0.65669	8.90102e-17
FCRLB	0.778493	8.95986e-17
FERMT3	0.589812	9.18618e-17
CR1	0.372319	9.36753e-17
DGKD	0.370861	9.51807e-17
COL23A1	0.49099	1.12534e-16
SP140	0.864293	1.19482e-16
IFFO1	0.470115	1.20022e-16
C5AR1	0.82015	1.20142e-16
LBP	0.647331	1.47315e-16
LINC00582	0.595793	1.47473e-16
PRAF2	0.411064	1.52534e-16
CCDC69	0.913837	1.56577e-16
RAB26	0.525847	1.59056e-16
TXNRD1	0.485136	1.61449e-16
ADAMTS9	0.670163	1.69619e-16
RASGRP3	0.629675	1.73124e-16
FAM117A	0.511747	1.82069e-16
RASSF6	1.12245	1.85601e-16
PTPRJ	0.557234	1.99493e-16
MLKL	0.583125	2.07201e-16
TPST2	0.54515	2.08499e-16
ITGA5	0.506917	2.20544e-16
SSR4	0.841379	2.37889e-16
NID1	0.717559	2.42342e-16
CD34	0.529996	2.69166e-16
IL1B	1.03681	2.72684e-16
LILRB1	0.51628	2.87786e-16
DNAAF1	0.679023	2.90085e-16
PLXNC1	0.777926	2.93097e-16
ASRGL1	0.393902	2.96265e-16
VAV1	0.584673	3.27213e-16
PCDH17	0.615626	3.35143e-16
TAPBPL	0.726405	3.42062e-16
DOK3	0.860549	3.62718e-16
JAM2	0.536294	3.62903e-16
CD180	0.818474	3.89013e-16
TP53INP1	0.832696	4.16062e-16
MYDGF	0.709899	4.27733e-16
RGS5	0.670722	4.59918e-16
CARD8	0.738939	5.08566e-16
PIK3CG	0.963865	5.28851e-16
SLC12A8	0.957274	5.94251e-16
CREB3L2	0.611247	6.02253e-16
ALOX15B	1.07234	6.15699e-16
GRAMD1B	0.363126	6.24939e-16
PPM1M	0.500136	6.26369e-16
DAPK1	0.601301	6.27845e-16
RRBP1	0.736504	6.29129e-16
PIK3AP1	0.716776	6.37682e-16
SYT11	0.465141	6.42398e-16
P3H1	0.416998	7.42426e-16
ZNF384	0.283925	7.69942e-16
BCL2L11	0.856308	8.26925e-16
GVINP1	0.644078	8.50804e-16
ACVRL1	0.49861	8.88227e-16
ITGAM	0.594782	9.07566e-16
ALOX5	0.905056	9.21071e-16
SLCO2A1	0.490508	9.46353e-16
GAB3	0.450182	9.57971e-16
PLXDC1	0.559738	1.01195e-15
CD37	0.903864	1.01547e-15
PLEKHA6	0.424043	1.06831e-15
SUOX	0.423926	1.09392e-15
MYO1F	0.568637	1.10901e-15
BTK	0.636252	1.15677e-15
GJA4	0.428298	1.23007e-15
SLFN11	0.696253	1.32829e-15
FLI1	0.701325	1.38365e-15
FAM171A1	0.533372	1.39969e-15
SLC25A45	0.547905	1.40339e-15
CDH5	0.67787	1.4934e-15
FCGR2A	0.761753	1.506e-15
ZHX2	0.445949	1.5762e-15
LCP2	0.691645	1.60956e-15
NUP210	0.520043	1.61452e-15
ELOVL2	0.731048	1.63254e-15
FTH1P5	0.341112	1.8628e-15
C5orf56	0.489751	1.88669e-15
SELE	1.12403	1.9295e-15
FCHSD2	0.594586	1.96109e-15
TSPAN13	0.511951	2.32125e-15
SH3KBP1	0.503274	2.41262e-15
ARHGEF17	0.309208	2.41575e-15
ACTA2	0.710629	2.65221e-15
DENND1C	0.614035	2.76919e-15
TRBC1	0.782831	2.79064e-15
PHF1	0.422283	3.00249e-15
DYSF	0.4563	3.15049e-15
CMTM7	0.57663	3.15445e-15
SLC2A3	1.05696	3.20193e-15
GIMAP4	0.553644	3.34778e-15
FOLR2	0.528362	3.34907e-15
LINC00888	0.644783	3.35092e-15
SFRP4	1.30816	3.44469e-15
ABI3	0.32286	4.10985e-15
FCGRT	0.504519	4.11706e-15
IL2RB	0.561542	4.12353e-15
MYCT1	0.425573	4.35163e-15
DNAJB9	0.865363	4.58656e-15
KLF2	0.68841	4.72192e-15
SEL1L	0.896983	4.74146e-15
TLR9	0.534824	5.03801e-15
SLC17A9	0.633818	5.14759e-15
PTPN22	0.52491	5.34359e-15
XDH	1.03464	5.37641e-15
SOCS3	1.1295	5.3939e-15
PTPRCAP	0.620234	5.46073e-15
CHN1	0.582908	5.63137e-15
HAPLN3	0.356692	5.79191e-15
CD40	0.448045	6.40438e-15
ACAP1	0.716861	6.57188e-15
ETS1	0.556425	6.59904e-15
HID1	0.59731	6.7741e-15
HHEX	0.433827	6.82382e-15
PLPP5	1.053	6.87112e-15
CALCRL	0.611087	6.98913e-15
CD3D	0.568623	7.30775e-15
WFDC1	0.555845	7.41883e-15
RASSF4	0.771658	7.47983e-15
FABP4	1.37741	7.56849e-15
MICB	0.756431	8.06029e-15
NAPSB	0.710122	8.10174e-15
TXNDC15	0.766216	8.12807e-15
MAST1	0.655428	8.58153e-15
IRAK3	0.400216	8.60032e-15
IL21R	0.479682	8.83304e-15
SYDE1	0.319487	9.07913e-15
ODAM	1.447	9.24253e-15
KDELR1	0.371214	9.24647e-15
WFS1	0.547979	9.82704e-15
SLC39A8	0.93099	9.92025e-15
WIPF1	0.776789	1.03274e-14
OLFML2B	0.785449	1.0655e-14
P2RX1	0.416312	1.1457e-14
CYFIP2	0.713757	1.19562e-14
CASC15	0.332904	1.21324e-14
MRAS	0.353103	1.27158e-14
RARB	0.559142	1.28721e-14
IL5RA	0.401172	1.39213e-14
ATF7IP2	0.380895	1.39729e-14
LCP1	0.639821	1.41445e-14
AIF1	0.493774	1.41499e-14
PIK3R6	0.298004	1.48752e-14
DCHS1	0.504908	1.50987e-14
TEAD2	0.423967	1.53839e-14
LCK	0.781755	1.55023e-14
GRAMD1A	0.589034	1.64334e-14
IL24	0.84834	1.67143e-14
LOC101926963	0.378599	1.69799e-14
PLAC8	1.19729	1.72498e-14
RGS3	0.50281	1.76448e-14
DCN	0.431036	1.79723e-14
KIF21B	0.494306	1.79976e-14
KCNN4	0.522827	1.84992e-14
KLRB1	0.693315	1.86084e-14
CNTNAP1	0.420554	1.94252e-14
LNP1	0.344918	1.96959e-14
SLC43A1	0.323111	2.0692e-14
CERCAM	0.614296	2.11023e-14
MTMR9LP	0.345359	2.12054e-14
CTSS	0.852158	2.29336e-14
CFB	0.719516	2.49659e-14
L3MBTL2	0.26612	2.53957e-14
MAP4K1	0.477335	2.56889e-14
TLR10	0.709477	2.57664e-14
IGKC	0.987875	2.58896e-14
FCMR	0.539755	2.82371e-14
TNS3	0.607473	2.88049e-14
ARAP3	0.359737	2.89578e-14
CD22	0.336743	3.0979e-14
MAMDC4	0.315282	3.21411e-14
INSR	0.380647	3.22849e-14
LYN	0.731854	3.2356e-14
OLFM1	0.613081	3.23699e-14
RASGRP2	0.402301	3.26508e-14
TEK	0.601588	3.54957e-14
GALNT5	0.530816	3.55375e-14
HDAC9	0.605	3.60519e-14
TMEM56	0.652862	3.61302e-14
LST1	0.47409	3.61688e-14
LAMA1	0.304807	3.69336e-14
CALHM2	0.367685	3.7801e-14
CXCL13	1.27579	3.82825e-14
PEAR1	0.470398	3.9595e-14
SCARB1	0.431942	4.13982e-14
ENO2	0.693892	4.32368e-14
BLM	0.502073	4.34228e-14
FCGR2C	0.716115	4.41815e-14
CXCL12	0.817653	4.45818e-14
CD4	0.48944	4.48098e-14
FMNL1	0.564186	4.59224e-14
SMAP2	0.671506	5.00523e-14
LRRC32	0.47329	5.02293e-14
PTPRU	0.434082	5.15435e-14
PDGFD	0.735386	5.34552e-14
CD300LF	0.458218	5.66622e-14
SAMSN1	1.03452	5.68117e-14
CR2	0.642234	6.10576e-14
CD14	0.847654	6.18644e-14
ARHGEF40	0.386853	6.51224e-14
CDC42EP3	0.617248	6.56354e-14
ADGRE2	0.672754	6.70087e-14
STK10	0.38965	6.82365e-14
KLHDC7B	0.548029	7.11772e-14
SEC11C	0.868687	7.29391e-14
AQP9	0.743262	7.46212e-14
DPEP1	0.346875	7.71434e-14
MPEG1	0.672195	7.82748e-14
ADGRL4	0.640519	7.88063e-14
ARRB2	0.474214	7.90403e-14
TAGLN	1.02952	8.40067e-14
CERS2	0.424706	8.42517e-14
SHROOM4	0.373981	8.92945e-14
LAIR1	0.444135	9.29563e-14
CDH6	0.453918	9.40872e-14
NCF2	0.666261	9.50302e-14
BANK1	0.744365	1.03183e-13
SLC38A10	0.559357	1.049e-13
CCDC88A	0.605808	1.05086e-13
TMEM156	0.654705	1.06062e-13
SLC7A11	0.7602	1.06872e-13
MIAT	0.585284	1.08823e-13
CLSTN3	0.446504	1.11942e-13
ZKSCAN2	0.379323	1.1476e-13
CYP11A1	0.510672	1.17956e-13
AMPD1	0.831001	1.20936e-13
AKT3	0.384124	1.26933e-13
ADGRA2	0.56685	1.29567e-13
IGFBP5	0.619919	1.39313e-13
SKAP1	0.398029	1.39503e-13
LYVE1	0.507581	1.42293e-13
KRT19	1.19648	1.44606e-13
TBXAS1	0.528589	1.59451e-13
G0S2	0.883726	1.63791e-13
DTX4	0.402671	1.67188e-13
PTGDS	0.905543	1.72278e-13
CSF1R	0.545711	1.72456e-13
NRIP3	0.381619	1.72513e-13
DUSP5	0.878367	1.77475e-13
ARSA	0.581211	1.77749e-13
SYNE1	0.574711	1.82359e-13
FDCSP	0.616673	1.84545e-13
GAS6	0.478665	1.86695e-13
APOE	0.438739	1.87052e-13
EMCN	0.548585	1.88272e-13
LOC692247	0.334718	1.89764e-13
CBFA2T3	0.507952	1.90537e-13
CXCL8	1.3634	1.99855e-13
RHBDD1	0.483851	2.00784e-13
TSC22D3	0.669016	2.00853e-13
HBB	0.99851	2.03707e-13
C1QA	0.752412	2.03991e-13
GPR65	0.637313	2.09027e-13
NRROS	0.46996	2.34208e-13
ARHGEF15	0.360912	2.37056e-13
KMO	0.596446	2.41813e-13
ICAM1	0.697793	2.65262e-13
TMEM184B	0.40908	2.75782e-13
ADGRE5	0.646812	2.83467e-13
SLC2A10	0.655324	2.84005e-13
PRKCB	0.830431	2.97377e-13
CADPS2	0.480408	3.14445e-13
NEU1	0.621649	3.14783e-13
SERPINB9	0.714012	3.17684e-13
TSPAN1	0.448519	3.18512e-13
LOC440792	0.332223	3.24203e-13
ZNF671	0.356158	3.28327e-13
SCN1B	0.328813	3.30047e-13
RNASET2	0.580537	3.33674e-13
ARID3A	0.52201	3.44384e-13
DPEP2	0.364825	3.4557e-13
RGS16	0.464885	3.48219e-13
ST3GAL2	0.419094	3.51052e-13
LEF1	0.475423	3.52974e-13
EMILIN2	0.435505	3.57024e-13
MYH11	0.493636	3.57965e-13
TMEM229B	0.332758	3.69031e-13
C1orf162	0.478958	3.73978e-13
PROK2	1.08812	3.78834e-13
ENG	0.662427	3.79988e-13
PRKAG2	0.316088	3.92374e-13
CCDC32	0.420193	3.95058e-13
LIMS2	0.376903	4.21436e-13
RIPOR3	0.510372	4.33237e-13
TNFSF13	0.505898	4.50309e-13
TNFRSF4	0.448748	4.52987e-13
GFI1	0.376015	4.5879e-13
NR1H3	0.446442	4.80182e-13
CCDC71L	0.493337	4.89686e-13
LIX1L	0.377672	5.07028e-13
SPCS3	0.465216	5.09838e-13
SLC38A5	0.53168	5.29498e-13
MPPED2	0.892968	5.32175e-13
ABTB1	0.359346	5.44448e-13
GGCX	0.358756	5.55018e-13
MMP9	0.855756	5.76e-13
XPR1	0.413312	5.79415e-13
RAMP2	0.523496	5.80087e-13
DDIT3	0.318218	5.81324e-13
NOL4L	0.504669	6.07492e-13
PARVG	0.421507	6.20888e-13
TMEM163	0.35493	6.24433e-13
HSD17B14	0.399997	6.30414e-13
CCL18	1.05822	6.32194e-13
CHPF	0.541573	6.34923e-13
ARHGAP45	0.531953	6.43029e-13
CYR61	0.967373	6.43742e-13
LDB2	0.55177	6.43883e-13
DDIT4	0.702288	6.4856e-13
DLL4	0.339302	6.584e-13
PDE1B	0.296149	6.59996e-13
CYBC1	0.515673	6.65189e-13
PCDH12	0.306498	6.6546e-13
CTSLP8	0.519103	7.0291e-13
SHANK3	0.545718	7.32639e-13
HBD	0.678184	7.56297e-13
CSF2RA	0.408043	7.78493e-13
F13A1	0.535549	7.83614e-13
S1PR3	0.565227	8.60592e-13
HIC1	0.409637	9.00204e-13
RNF166	0.594978	9.29306e-13
CFL2	0.541856	9.86952e-13
PDE4A	0.463718	1.02484e-12
HSD17B11	0.507671	1.03723e-12
NRGN	0.464278	1.04627e-12
FAM78A	0.487412	1.06263e-12
KCNE3	0.503908	1.08089e-12
JAML	0.507239	1.14268e-12
CLIP3	0.436202	1.18516e-12
CD2	0.686906	1.24756e-12
SEMA6D	0.63625	1.28476e-12
CLEC14A	0.382292	1.32161e-12
S1PR1	0.401562	1.3711e-12
B4GALT3	0.424993	1.41919e-12
HOXB2	0.475337	1.44091e-12
CTH	0.822556	1.44138e-12
ECE1	0.358003	1.44268e-12
LOXL3	0.302245	1.46024e-12
FYB1	0.821472	1.4939e-12
MMP12	1.34236	1.49609e-12
C2orf88	0.487186	1.5077e-12
EPDR1	0.646439	1.51106e-12
C1QTNF1	0.401254	1.57915e-12
JCHAIN	1.1585	1.60969e-12
TRPM6	0.456016	1.61401e-12
FMNL3	0.346817	1.63041e-12
FUCA2	0.465161	1.63584e-12
LIPE	0.418738	1.63753e-12
HEPH	0.534219	1.7424e-12
SLAMF6	0.648627	1.7529e-12
IL32	0.618346	1.76792e-12
BATF	0.472015	1.78445e-12
FBLN7	0.345823	1.78609e-12
PDK1	0.841802	1.84448e-12
LYL1	0.346872	1.85981e-12
MEOX1	0.487561	1.91736e-12
TSPAN4	0.384617	1.92941e-12
VCAN	0.793939	1.99667e-12
PLOD3	0.449265	2.0358e-12
XCL1	0.522968	2.05912e-12
GTSF1	0.532418	2.06278e-12
SOX17	0.47038	2.14268e-12
STOM	0.393668	2.17473e-12
HYOU1	0.586565	2.23873e-12
CLMP	0.69002	2.30076e-12
SH3PXD2B	0.422429	2.31339e-12
FNDC1	0.831628	2.3511e-12
KCNA3	0.597931	2.38712e-12
FAM20C	0.647902	2.43148e-12
PAK3	0.410932	2.53934e-12
P2RY10	0.451644	2.5563e-12
HSPA13	0.858168	2.73759e-12
MS4A1	1.30276	2.95441e-12
RNASE1	0.665107	2.95722e-12
RAI14	0.528779	3.05759e-12
CDX1	0.398184	3.08606e-12
IKZF1	0.544439	3.15806e-12
CD248	0.381149	3.18913e-12
GAS2L2	0.316263	3.32697e-12
SIDT1	0.59832	3.35763e-12
ST8SIA4	0.844366	3.42023e-12
EDEM2	0.519346	3.52245e-12
KLF12	0.540453	3.61645e-12
SEC14L1	0.527391	3.68846e-12
ACSL5	0.420323	3.71605e-12
NAGA	0.340191	3.72241e-12
PLVAP	0.673795	3.78735e-12
MAGEH1	0.426782	4.03103e-12
TUB	0.326977	4.19653e-12
IQSEC1	0.32943	4.24378e-12
FGR	0.319092	4.27951e-12
MYRF	0.350271	4.40033e-12
GRID1	0.364786	4.52987e-12
COL4A3	0.808778	4.54393e-12
MS4A6A	0.489638	4.75968e-12
TMEM204	0.455023	4.86401e-12
LINC00528	0.29548	4.91869e-12
FHL1	0.447635	5.06661e-12
MMP25	0.427191	5.17711e-12
TAZ	0.235071	5.1824e-12
PIF1	0.312123	5.24221e-12
SLC1A5	0.524427	5.41555e-12
CYYR1	0.439638	5.59475e-12
E2F5	0.611991	5.70324e-12
CEACAM1	0.735075	5.94865e-12
AKNA	0.585596	6.09595e-12
VNN1	0.962646	6.18159e-12
LOC153684	0.490313	6.25288e-12
PGGHG	0.491932	6.38649e-12
RGCC	0.672283	6.47483e-12
TRAM2	0.655527	6.63106e-12
WDFY4	0.436532	6.63453e-12
MXRA8	0.447586	6.67969e-12
FZD2	0.3252	6.68546e-12
CTGF	0.881827	6.69681e-12
ZBTB38	0.620375	6.81863e-12
C1QL1	0.368329	6.86447e-12
SLC6A13	0.468185	7.03203e-12
NFKBIE	0.353855	7.08508e-12
MYL9	0.811801	7.1913e-12
CTSL	0.484578	7.29137e-12
C1orf54	0.388613	7.49092e-12
PTPRC	0.805173	7.4917e-12
PARM1	0.881495	7.51265e-12
GOLPH3L	0.396242	7.67737e-12
TNFRSF1B	0.551474	7.85345e-12
HSPA12B	0.44623	7.91477e-12
KYNU	0.759251	7.94635e-12
DRAM1	0.411841	8.21042e-12
COQ8B	0.250279	8.29727e-12
SOD3	0.440143	8.32421e-12
DAP	0.406747	8.73855e-12
GUCY1B1	0.560931	8.85484e-12
PLEKHF1	0.35131	9.13888e-12
P2RY13	0.587934	9.16037e-12
CYSTM1	0.368049	9.28645e-12
LINC00996	0.224126	9.32079e-12
ITIH4	0.260118	9.94114e-12
CEP128	0.885261	1.00299e-11
P2RY6	0.346367	1.00508e-11
PPBP	1.07383	1.02493e-11
AOAH	0.433055	1.02559e-11
LY86	0.433368	1.03472e-11
LOC652276	0.304404	1.03613e-11
CNRIP1	0.451502	1.07521e-11
TNFAIP8L2	0.319733	1.08993e-11
TUSC3	0.514255	1.09266e-11
BASP1	0.480949	1.10558e-11
TRIB1	0.737245	1.10685e-11
ENPEP	0.880403	1.14507e-11
SMTNL2	0.30021	1.17968e-11
VPREB3	0.417193	1.19577e-11
CCL5	0.645336	1.20319e-11
CUL7	0.254262	1.21285e-11
ITGB2	0.666386	1.22099e-11
CHPF2	0.38464	1.24968e-11
SLC39A14	0.485082	1.26772e-11
GDF15	0.53186	1.29204e-11
ATF6	0.27391	1.32005e-11
CHI3L2	0.658883	1.32541e-11
PLCB2	0.299224	1.35172e-11
DOCK8	0.668276	1.4197e-11
SIGLEC1	0.333501	1.42967e-11
POU2F2	0.483464	1.43074e-11
PIP4K2A	0.397234	1.43812e-11
NOTCH4	0.415759	1.45195e-11
PTK2B	0.44523	1.50989e-11
TBX2	0.36091	1.51782e-11
PSMB8-AS1	0.659114	1.57957e-11
TSHZ3	0.367103	1.62068e-11
BST1	0.29398	1.64827e-11
MYH10	0.430297	1.6744e-11
LOC101928443	0.421613	1.71741e-11
TCIRG1	0.549643	1.72655e-11
DENND5A	0.395059	1.72804e-11
C1S	0.554988	1.77608e-11
BAIAP3	0.274051	1.81366e-11
C1QC	0.702721	1.879e-11
RUNX3	0.768073	1.89932e-11
TMC8	0.565752	1.91004e-11
GPR160	0.741854	1.95974e-11
KDELR3	0.508639	2.01391e-11
FLOT1	0.380249	2.04048e-11
ADGRF5	0.575619	2.08536e-11
ALPL	0.676174	2.09798e-11
DPH7	0.301383	2.10805e-11
TMEM39A	0.38281	2.15114e-11
MYO1G	0.644883	2.16124e-11
TRANK1	0.346427	2.16585e-11
LINC00944	0.539768	2.19335e-11
CST7	0.495971	2.20662e-11
C3orf18	0.290062	2.21202e-11
PRF1	0.402512	2.21757e-11
RNF212	0.275529	2.24104e-11
TLR4	0.428521	2.2571e-11
STAT4	0.480444	2.27573e-11
RGS2	0.806637	2.33998e-11
MLEC	0.386395	2.34049e-11
RBMS2	0.35885	2.3655e-11
PDE4B	0.719887	2.39681e-11
RCC1L	0.290761	2.41904e-11
HLA-DMA	0.616826	2.4642e-11
TFPI	0.625655	2.54154e-11
ALAS2	0.465914	2.57902e-11
EGFL7	0.451782	2.58958e-11
GPRC5B	0.38155	2.61918e-11
IRF8	0.523406	2.65565e-11
HLA-DMB	0.468177	2.70762e-11
CRELD2	0.580619	2.87399e-11
RBP5	0.338125	2.93499e-11
RIPPLY2	0.324092	3.12054e-11
HELZ	0.351093	3.19156e-11
FEZ1	0.491083	3.25143e-11
ADGRF1	0.731387	3.26842e-11
NID2	0.577153	3.31758e-11
LAMC1	0.350168	3.33355e-11
PAG1	0.682469	3.3432e-11
ELMOD3	0.271506	3.40063e-11
RPN2	0.454626	3.64297e-11
SEMA6A	0.303102	3.65927e-11
FICD	0.690581	3.80774e-11
COTL1	0.772432	3.87184e-11
EVI2A	0.677844	3.88774e-11
HCST	0.361446	3.91619e-11
MSRB1	0.299736	3.99136e-11
SLC25A20	0.311316	4.04127e-11
ACP2	0.41226	4.13801e-11
SCCPDH	0.353661	4.24717e-11
CYTOR	0.295435	4.3015e-11
GJA5	0.50072	4.34804e-11
LIME1	0.502729	4.3697e-11
H6PD	0.421977	4.38284e-11
WNT2	0.52269	4.43503e-11
LILRB3	0.403517	4.46439e-11
TRAM1	0.414075	4.48253e-11
PLA2G4C	0.606762	4.48277e-11
S1PR4	0.26858	4.49282e-11
ADAM19	0.439922	4.57892e-11
LOC100507006	0.2902	4.63365e-11
STARD8	0.287521	4.70001e-11
MGP	0.750168	4.78534e-11
PANX2	0.274788	4.78545e-11
G6PC3	0.298263	4.81084e-11
IL2RA	0.442004	4.82004e-11
PPCDC	0.495508	4.92318e-11
SLAMF1	0.322616	5.15866e-11
RASAL3	0.558326	5.22683e-11
KCNJ5	0.34844	5.37116e-11
RAB33A	0.345182	5.38401e-11
FXYD5	0.614701	5.42555e-11
FBN1	0.579126	5.44564e-11
PDE4D	0.365986	5.45606e-11
THY1	0.495245	5.47412e-11
APBA2	0.287961	5.64711e-11
FNDC3A	0.63689	5.83849e-11
DAB2	0.560064	5.87342e-11
TMEM132A	0.472209	5.92959e-11
LOC100506098	0.769563	6.04568e-11
CLCA4	0.869059	6.05658e-11
NRCAM	0.646775	6.09129e-11
BTN3A1	0.465816	6.25222e-11
LYZ	0.597873	6.26444e-11
FAR2	0.398162	6.68217e-11
BCL2A1	0.868746	6.69733e-11
LILRB2	0.458683	6.71765e-11
NEU3	0.387671	6.71872e-11
CD6	0.335327	6.73172e-11
PCDHB6	0.259571	6.76632e-11
MOGS	0.494928	6.90814e-11
ACTG2	0.318541	6.94753e-11
GSEC	0.184754	7.00596e-11
SLC1A7	0.308172	7.02043e-11
PSTPIP1	0.348439	7.2208e-11
RFLNB	0.561612	7.32424e-11
CRACR2A	0.401817	7.34935e-11
SSR2	0.356167	7.68307e-11
ZNF701	0.217728	7.69735e-11
EDEM1	0.455504	7.85025e-11
STK4	0.306028	7.90125e-11
POM121L12	0.484231	7.95111e-11
TRPM8	0.238197	7.95851e-11
SULF1	0.547514	8.07349e-11
SEMA3G	0.442344	8.22817e-11
PDGFB	0.315232	8.26345e-11
KLHL5	0.42209	8.34321e-11
TRPM2	0.285844	8.44653e-11
CIRBP-AS1	0.342102	8.61346e-11
TSPAN7	0.38047	8.64844e-11
PF4	0.532734	8.68445e-11
IL3RA	0.362355	8.90759e-11
SDF2L1	0.727166	9.05329e-11
CCR1	0.570012	9.06075e-11
FKBP10	0.414801	9.10246e-11
KRTCAP2	0.597527	9.25214e-11
MPP1	0.244508	9.46033e-11
SLC45A3	0.259386	9.52945e-11
GNLY	0.584486	9.61926e-11
VIL1	0.327122	9.82589e-11
LOC100129034	0.50908	9.88159e-11
GZMB	0.739662	1.02512e-10
NFKBID	0.336293	1.05071e-10
MGAT4A	0.376479	1.07121e-10
CD33	0.349457	1.10843e-10
TMEM263	0.552148	1.11876e-10
ADGRG3	0.360012	1.1393e-10
CTSZ	0.516289	1.1441e-10
SLC2A9	0.36548	1.15867e-10
ALOX5AP	0.538172	1.20493e-10
MDC1	0.275633	1.21502e-10
ACOXL	0.355131	1.2159e-10
GLIPR2	0.41263	1.23149e-10
ZBTB46	0.308604	1.31867e-10
AKAP12	0.585545	1.35848e-10
ITGA4	0.538704	1.36321e-10
NCEH1	0.549553	1.36403e-10
HAGLR	0.24182	1.39423e-10
CELF3	0.276397	1.40633e-10
TGOLN2	0.324476	1.43116e-10
CD247	0.416769	1.43379e-10
RGN	0.244238	1.4415e-10
LRG1	0.440944	1.45278e-10
RILPL2	0.363741	1.46877e-10
IL19	0.684982	1.47581e-10
LIN7A	0.307396	1.50266e-10
ST3GAL5	0.364322	1.51855e-10
LOC374443	0.414556	1.52458e-10
STK16	0.329504	1.53122e-10
KISS1R	0.610345	1.53272e-10
RGS18	0.612559	1.54781e-10
CD52	0.688312	1.5669e-10
RPS10P7	0.258941	1.59169e-10
LOC101928152	0.429014	1.60256e-10
FTH1	0.406762	1.60914e-10
GMIP	0.337111	1.62872e-10
NOSTRIN	0.430298	1.62978e-10
OSGIN1	0.485437	1.6376e-10
MAN2A2	0.20623	1.64848e-10
CSRP1	0.341117	1.74273e-10
INPP4A	0.574435	1.76937e-10
AIP	0.332749	1.81909e-10
IGFLR1	0.424715	1.83092e-10
FOS	1.14277	1.84012e-10
SDCBP2-AS1	0.319907	1.87442e-10
CCDC189	0.340491	1.89299e-10
CATIP-AS1	0.33503	1.91161e-10
TTYH3	0.364851	1.93019e-10
TRPA1	0.462887	1.96607e-10
GANAB	0.565368	1.9829e-10
PODXL	0.4636	1.99523e-10
ZNF747	0.351128	2.01977e-10
BMP1	0.285568	2.02408e-10
SLC11A1	0.30606	2.03742e-10
APOBEC3G	0.660701	2.04179e-10
PLA2G2D	0.512439	2.12277e-10
ISG20	0.77292	2.19215e-10
RAB5C	0.423185	2.20832e-10
PLEKHO1	0.518857	2.22577e-10
NNMT	0.688377	2.23216e-10
NR2F2	0.437225	2.27123e-10
GCA	0.527961	2.38745e-10
UCP2	0.724089	2.47875e-10
MOCS1	0.407109	2.48084e-10
TCF3	0.407612	2.64608e-10
AZIN2	0.269057	2.86744e-10
IL18BP	0.435508	2.88815e-10
KLHL22	0.254199	2.99574e-10
HSPC324	0.21299	3.01132e-10
KCNIP3	0.259769	3.02735e-10
NME4	0.453872	3.0564e-10
RHOBTB2	0.229774	3.1642e-10
MMP13	1.1904	3.24974e-10
GIPR	0.297821	3.26093e-10
SIPA1	0.382606	3.28362e-10
TCIM	0.667562	3.35978e-10
SLC12A7	0.27229	3.43003e-10
PREB	0.394242	3.45796e-10
IGFBP4	0.822444	3.46656e-10
CNTD2	0.442812	3.49692e-10
SPIB	0.372739	3.57422e-10
RHOJ	0.374286	3.58462e-10
FYN	0.418249	3.63457e-10
GCKR	0.258705	3.6481e-10
PLEKHO2	0.350661	3.68706e-10
KIRREL1	0.340882	3.72943e-10
ARFGAP3	0.388769	3.76542e-10
FAM20A	0.644503	3.77421e-10
CLPTM1	0.389624	3.79116e-10
CYP4X1	0.686326	3.8784e-10
MS4A4A	0.874154	3.94001e-10
PLCL2	0.427493	3.95278e-10
ARMCX3	0.549982	3.98802e-10
TSPYL2	0.263193	3.99945e-10
GZMK	0.734175	4.01485e-10
TNFRSF10C	0.379705	4.05462e-10
A1BG	0.237005	4.11257e-10
RELT	0.298722	4.17542e-10
LAPTM5	0.652043	4.28868e-10
NEDD9	0.67366	4.35877e-10
VMO1	0.417949	4.41128e-10
ZBTB20	0.384239	4.51035e-10
SLC46A1	0.256885	4.52369e-10
FILIP1L	0.508215	4.6118e-10
PLOD1	0.380893	4.63999e-10
ICAM4	0.362507	4.72555e-10
CCRL2	0.294865	4.73071e-10
PBXIP1	0.301402	4.97121e-10
HAS2	0.703652	4.99222e-10
WNT5B	0.454725	5.07589e-10
PBX2	0.341466	5.08897e-10
TNFRSF9	0.437015	5.10806e-10
PTPN18	0.359147	5.20254e-10
CSMD2	0.207645	5.25575e-10
FCGR1B	0.504777	5.25653e-10
NFAM1	0.256993	5.33393e-10
CDC42BPA	0.224829	5.33781e-10
CEACAM3	0.287477	5.55612e-10
SHE	0.296348	5.71045e-10
SYN1	0.281226	6.02001e-10
CFH	0.562718	6.19586e-10
TIMD4	0.38175	6.20334e-10
TSPAN33	0.311639	6.34539e-10
FBH1	0.358176	6.47291e-10
P4HTM	0.32607	6.59932e-10
SP8	0.262795	6.60861e-10
SPON1	0.399733	6.74252e-10
MAN2B1	0.434731	6.92493e-10
STC2	0.319678	7.18815e-10
NLGN2	0.373386	7.34723e-10
VKORC1	0.378462	7.35922e-10
FMO4	0.373419	7.46019e-10
IL7R	0.673343	7.4706e-10
ALPK2	0.513501	7.52534e-10
TPM1	0.571688	7.56775e-10
PLA2G7	0.593969	7.65527e-10
CMTM2	0.415319	7.67894e-10
MTFP1	0.318266	7.7616e-10
CD163	0.628277	7.79143e-10
DAAM2	0.355491	7.79986e-10
KDELR2	0.382513	7.81285e-10
IGFBP7	0.383675	7.81619e-10
MYEF2	0.399709	7.93672e-10
TRMT2B	0.49563	8.02238e-10
FLNC	0.259857	8.14729e-10
CFP	0.303337	8.25042e-10
TRIB3	0.365748	8.32752e-10
RPS6KA2	0.405165	8.36592e-10
ATF5	0.631769	8.79705e-10
SND1-IT1	0.382929	8.83629e-10
TUBB1	0.181713	8.89738e-10
DERL1	0.36029	8.91623e-10
BFSP2	0.275784	9.08411e-10
SPCS1	0.375284	9.12852e-10
MGAT1	0.374121	9.18263e-10
NTN1	0.402767	9.18456e-10
LOXL4	0.274057	9.18759e-10
DXO	0.217906	9.20392e-10
RIMS2	0.282331	9.2058e-10
LARGE1	0.259049	9.45748e-10
AKIP1	0.260809	9.56139e-10
SCG5	0.23875	9.59657e-10
FAM170B-AS1	0.33705	9.88865e-10
CD177	1.00521	1.01581e-09
SPRY4	0.354147	1.02478e-09
TIE1	0.632656	1.04037e-09
PLEK	0.394057	1.04536e-09
THEG	0.34513	1.05474e-09
TPK1	0.324151	1.06009e-09
WDR89	0.178382	1.06243e-09
RHEBL1	0.292948	1.06927e-09
VWA5B2	0.301463	1.10802e-09
APLN	0.331961	1.13873e-09
CD69	0.917618	1.16118e-09
AP2B1	0.285871	1.16161e-09
SYNPO	0.442416	1.16827e-09
SPOCK2	0.388769	1.17468e-09
GRASP	0.304842	1.22293e-09
FARP1	0.301677	1.22914e-09
ZFP92	0.393209	1.24546e-09
SLC7A6	0.298746	1.26814e-09
DARS2	0.283652	1.30232e-09
CCR10	0.38095	1.31437e-09
FFAR2	0.617114	1.33832e-09
PLPP7	0.394396	1.35148e-09
KIAA1324	0.212913	1.36562e-09
GGT5	0.369518	1.3719e-09
EPHA7	0.679097	1.39697e-09
IFITM2	0.480206	1.42524e-09
DLEC1	0.3156	1.42938e-09
CCL19	0.829896	1.44734e-09
CRACR2B	0.346862	1.45395e-09
SEZ6L2	0.403167	1.49855e-09
CYSLTR1	0.541316	1.50671e-09
DPF1	0.267423	1.52591e-09
EFEMP2	0.462939	1.54393e-09
LSP1	0.514418	1.5481e-09
RNF144A-AS1	0.62959	1.56877e-09
ERO1B	0.422388	1.57353e-09
GGA2	0.240656	1.5893e-09
CLEC4E	0.328807	1.60736e-09
LOC100652768	0.26723	1.62754e-09
BAG2	0.281764	1.65897e-09
PLXNA3	0.320448	1.68441e-09
SOX10	0.365032	1.71587e-09
TMC3-AS1	0.421282	1.72283e-09
C11orf24	0.324145	1.72799e-09
HOXA3	0.298729	1.78193e-09
CCM2	0.436492	1.80836e-09
PITPNM1	0.329215	1.8145e-09
MYOZ1	0.267519	1.81464e-09
GCHFR	0.334882	1.84067e-09
SHC3	0.217523	1.85224e-09
TNFRSF13B	0.422352	1.90442e-09
CNPY3	0.362716	1.90571e-09
CACNG4	0.355571	1.93727e-09
BCAR3	0.316995	1.96815e-09
PDE7B	0.394745	1.98321e-09
PCAT19	0.302371	1.98741e-09
RCN1	0.338719	2.03271e-09
ASB16-AS1	0.281183	2.03836e-09
ADAM12	0.651317	2.07516e-09
PMEPA1	0.429963	2.07998e-09
RFTN2	0.274208	2.08236e-09
CRYBB3	0.276581	2.09239e-09
PHLDA1	0.594028	2.09906e-09
OIT3	0.254109	2.17761e-09
MGAT3	0.378017	2.26564e-09
SLC40A1	0.464469	2.27821e-09
MANF	0.357011	2.29617e-09
GPX7	0.542291	2.36734e-09
TNS2	0.451038	2.40647e-09
LIMD2	0.377323	2.44117e-09
KCNAB2	0.342923	2.44734e-09
SNX20	0.227228	2.45636e-09
HK3	0.249568	2.47666e-09
CARNS1	0.36463	2.48146e-09
LOC100507291	0.214538	2.48616e-09
CASP3	0.346754	2.63189e-09
STX2	0.298346	2.64404e-09
SIX1	0.439212	2.65672e-09
MMP28	0.339978	2.67483e-09
FNDC4	0.314823	2.68251e-09
NKG7	0.497176	2.69231e-09
SLC39A7	0.562317	2.69957e-09
MAN1A1	0.450012	2.77096e-09
PTAFR	0.331092	2.77674e-09
PDIA4	0.577866	2.79226e-09
VWA1	0.41618	2.79524e-09
C3orf20	0.397222	2.79772e-09
ZNF488	0.322238	2.81659e-09
TCTN3	0.346616	2.81916e-09
RIPOR2	0.579463	2.83039e-09
PRSS53	0.240037	2.83694e-09
SPARCL1	0.450536	2.83848e-09
MIR142	0.428509	2.89692e-09
C2	0.356568	2.93827e-09
COL4A4	0.573405	2.97382e-09
TXNIP	0.44376	2.98305e-09
TNFAIP6	0.727108	2.98744e-09
PCAT7	0.284874	3.02082e-09
LCN10	0.274704	3.05915e-09
MUC1	0.46366	3.07464e-09
MED22	0.354773	3.08539e-09
LSM10	0.36946	3.10416e-09
LINC00525	0.790223	3.13733e-09
SSX3	0.309879	3.13946e-09
LRRN4	0.280548	3.15982e-09
CCR7	0.665722	3.16676e-09
RAB29	0.380268	3.17068e-09
ARHGEF25	0.264982	3.22213e-09
CCDC88B	0.308336	3.23143e-09
ERN1	0.584198	3.2932e-09
LIF	0.285075	3.34679e-09
COL13A1	0.247068	3.38484e-09
CD209	0.384731	3.40446e-09
ADAMTS1	0.635621	3.40617e-09
VPS18	0.29584	3.41664e-09
GLRX	0.455933	3.42368e-09
FBP1	0.434604	3.44884e-09
MGAT2	0.478199	3.45564e-09
APOL1	0.370859	3.56172e-09
TMEM8A	0.225244	3.58391e-09
LAMA4	0.468845	3.63512e-09
TOR3A	0.446994	3.63884e-09
TCL1A	0.454552	3.75402e-09
P4HA3	0.331162	4.0137e-09
CEP85L	0.468497	4.07262e-09
AKR1E2	0.292085	4.22783e-09
ITGB7	0.375351	4.25675e-09
COX6B2	0.356956	4.25848e-09
C19orf57	0.208968	4.32516e-09
SVEP1	0.310765	4.34772e-09
PFKFB3	0.500824	4.36839e-09
GPER1	0.26147	4.41037e-09
LOC338963	0.269847	4.42642e-09
SERP1	0.327052	4.45232e-09
RNF207	0.374929	4.57995e-09
NFIA-AS2	0.326509	4.58079e-09
LMAN1	0.295481	4.58301e-09
SHC1	0.359068	4.92985e-09
CD99L2	0.318641	4.93156e-09
ALDH1L2	0.747886	4.95672e-09
GDPGP1	0.178432	5.06182e-09
GPRC5C	0.250404	5.06584e-09
MCAM	0.425475	5.09323e-09
AOC3	0.444987	5.31627e-09
PYCR1	0.258442	5.34156e-09
IL27RA	0.33173	5.35035e-09
CETP	0.288139	5.37245e-09
MMP11	0.318684	5.4271e-09
PI16	0.362206	5.42727e-09
COX6A2	0.280998	5.46327e-09
NME8	0.197413	5.50166e-09
CHAC1	0.541957	5.57203e-09
IL1A	0.779829	5.65861e-09
RAB3A	0.325289	5.67941e-09
SERINC2	0.557765	5.86333e-09
ZC3H12D	0.653551	6.00208e-09
CD3E	0.440551	6.081e-09
CARD11	0.314493	6.17974e-09
SPDEF	0.186099	6.25441e-09
OAF	0.370056	6.2655e-09
TRAC	0.548781	6.28562e-09
PATL2	0.260022	6.33687e-09
LINC01569	0.311275	6.3975e-09
USF2	0.28738	6.53052e-09
BISPR	0.350062	6.61922e-09
MIXL1	0.265341	6.62402e-09
EMID1	0.26646	6.66247e-09
GJC1	0.511729	6.81194e-09
AIM2	0.54484	6.94422e-09
VCAM1	0.595293	6.99998e-09
AHSP	0.210653	7.0599e-09
DHRS9	0.478914	7.06914e-09
SPCS2	0.39373	7.10936e-09
FAM162B	0.385854	7.12608e-09
SDC2	0.455333	7.20336e-09
RAB39B	0.484864	7.21884e-09
NCSTN	0.25453	7.30835e-09
CORO6	0.241671	7.32413e-09
SERPINH1	0.56974	7.32708e-09
NRN1	0.336112	7.57204e-09
UGT2B17	0.658151	7.5884e-09
DET1	0.304213	7.7525e-09
APOC1	0.372399	7.75368e-09
SULT1E1	0.407436	7.78798e-09
TRAF1	0.294746	8.14157e-09
MUC4	0.998697	8.23256e-09
LINC01869	0.249927	8.55372e-09
SH2D2A	0.355772	8.56771e-09
FAM153A	0.219066	8.60082e-09
SLC45A4	0.318935	8.68815e-09
THBS1	0.392129	8.71158e-09
CXCL2	0.929401	8.77381e-09
SLC15A3	0.348082	8.77735e-09
RSPO4	0.299277	8.88537e-09
IRF1	0.432188	8.93519e-09
TIMP1	0.625747	8.95101e-09
CFAP54	0.27893	8.96133e-09
PKHD1L1	0.710104	8.97013e-09
LINC00312	0.352778	8.98821e-09
DUOXA2	0.458082	9.06684e-09
IGH	0.552456	9.10219e-09
FCRL3	0.522754	9.24793e-09
RIPOR1	0.265221	9.31737e-09
PPFIA2	0.225553	9.40649e-09
SLC25A42	0.234052	9.59315e-09
DNAJC1	0.45038	9.65647e-09
CYP26A1	0.35569	9.66136e-09
SYTL3	0.261655	9.75348e-09
MISP	0.272412	9.83915e-09
OTUD5	0.259104	9.87131e-09
TXLNB	0.305332	1.01782e-08
CHRDL2	0.304658	1.04225e-08
PLA2G5	0.325348	1.04635e-08
MNDA	0.656114	1.05843e-08
EGFLAM	0.297381	1.06778e-08
NRP2	0.244478	1.15436e-08
CALHM5	0.298666	1.16417e-08
GAST	0.243946	1.16617e-08
NTRK3	0.311019	1.16721e-08
CBX7	0.314823	1.16863e-08
CRTC1	0.243846	1.17291e-08
SEPT7P2	0.2777	1.17837e-08
ATP8B2	0.511009	1.18315e-08
TM4SF5	0.203513	1.19081e-08
UCP3	0.303552	1.19194e-08
TYK2	0.336495	1.19329e-08
IFNL2	0.444409	1.21217e-08
SLC2A11	0.355325	1.23045e-08
TMEM205	0.430753	1.23049e-08
FLT3	0.253457	1.23355e-08
SSH2	0.279415	1.31794e-08
GLIS2	0.352929	1.33208e-08
SLC25A19	0.266885	1.334e-08
SIGIRR	0.363215	1.34503e-08
VPS13C	0.518699	1.37585e-08
VSIG4	0.315312	1.37799e-08
FGF2	0.258129	1.39998e-08
TYROBP	0.462058	1.42533e-08
CENPV	0.332393	1.43458e-08
C1QTNF6	0.333057	1.45397e-08
RDH10	0.513872	1.4617e-08
GIMAP8	0.435767	1.4631e-08
CTHRC1	0.529173	1.46912e-08
ATP8A2	0.285052	1.47806e-08
NUTM2B	0.2458	1.48895e-08
SNAI1	0.239484	1.55401e-08
NECTIN2	0.230693	1.57454e-08
PRX	0.289312	1.57934e-08
HENMT1	0.271135	1.59757e-08
LRRC25	0.418632	1.60312e-08
DOK2	0.289347	1.62465e-08
SHC2	0.30546	1.65688e-08
GGTLC1	0.338442	1.65904e-08
HOXB4	0.278531	1.67525e-08
KCNA2	0.238539	1.68073e-08
RLN3	0.188929	1.71604e-08
APLP1	0.34373	1.71878e-08
HOXB7	0.306757	1.71927e-08
PADI2	0.348745	1.73407e-08
SEC24A	0.46091	1.75454e-08
NLRP7	0.376209	1.77571e-08
TMEM214	0.42273	1.79591e-08
CARMIL2	0.36093	1.81373e-08
C19orf54	0.279987	1.82987e-08
NAT9	0.255511	1.83982e-08
PHC2	0.283475	1.87361e-08
FAM107B	0.595932	1.89449e-08
COX4I2	0.269796	1.90213e-08
CD163L1	0.286417	1.90856e-08
EIF2AK3	0.419542	1.92401e-08
SENCR	0.34826	1.9323e-08
FAP	0.49282	1.93891e-08
SLC9A7	0.190782	1.96232e-08
IFNAR1	0.299844	1.96483e-08
GPR183	0.522007	1.98822e-08
SMIM3	0.367655	2.01463e-08
CC2D2B	0.379801	2.08033e-08
CD86	0.429859	2.12653e-08
BCAT1	0.758198	2.14488e-08
CTSB	0.239876	2.15006e-08
NBPF4	0.2365	2.17166e-08
LAMC2	0.65547	2.17296e-08
MRC2	0.348707	2.25446e-08
SLC2A6	0.431153	2.27406e-08
LILRB4	0.287521	2.30777e-08
SIX5	0.353554	2.33212e-08
PKN1	0.425731	2.36925e-08
IGDCC4	0.624917	2.44217e-08
SOCS1	0.432689	2.45446e-08
PRKCQ-AS1	0.283126	2.48478e-08
GAS5-AS1	0.20659	2.50527e-08
ATP8A1	0.497353	2.56372e-08
LRRN3	0.413819	2.58209e-08
CEACAM21	0.389774	2.59513e-08
FMO1	0.665391	2.62492e-08
ARHGAP31	0.308237	2.62964e-08
TXNDC12	0.219932	2.66068e-08
TJAP1	0.203898	2.67285e-08
RPS6KL1	0.262521	2.71352e-08
PLA2G16	0.367842	2.76254e-08
ST6GALNAC4	0.59976	2.76646e-08
TRPV2	0.323046	2.77714e-08
DEFB127	0.171505	2.79231e-08
FAM124A	0.237782	2.81608e-08
KLF14	0.480228	2.82352e-08
CCL4	0.470065	2.8274e-08
FAM198B	0.512125	2.859e-08
AKAP5	0.174714	2.86008e-08
IL17F	0.237579	2.90993e-08
ARPC1B	0.392126	2.97327e-08
EPHB2	0.260283	3.07695e-08
RUNX2	0.510039	3.08031e-08
NFE2	0.329733	3.10353e-08
CLPTM1L	0.706004	3.10377e-08
MYOZ3	0.311812	3.16211e-08
HLA-DRB6	0.337151	3.17001e-08
B3GNT3	0.247303	3.18087e-08
IRF5	0.249205	3.22202e-08
SHMT2	0.269584	3.28207e-08
LOC339666	0.279398	3.33303e-08
ADAM8	0.382413	3.36352e-08
PAX5	0.473638	3.37311e-08
SERPIND1	0.146831	3.38655e-08
C1QB	0.58112	3.45488e-08
STRIP2	0.379374	3.47164e-08
ASPHD1	0.297946	3.49458e-08
SLAMF8	0.45982	3.50853e-08
KCNH2	0.240912	3.67269e-08
HEXA	0.298814	3.70038e-08
TNFSF8	0.22559	3.76776e-08
RPN1	0.438442	3.77494e-08
ITGB2-AS1	0.439624	3.7822e-08
CLN3	0.30562	3.80209e-08
TMEM71	0.454439	3.83122e-08
SFRP2	0.65386	3.84608e-08
RWDD2A	0.283493	3.98688e-08
FANCC	0.226626	4.07045e-08
CGAS	0.375364	4.10512e-08
SLC16A2	0.285701	4.20041e-08
PKD1L1	0.19843	4.21919e-08
FAM155B	0.175312	4.23094e-08
CACTIN	0.263648	4.28728e-08
SNX29P2	0.243716	4.3608e-08
C12orf45	0.298758	4.38733e-08
POU5F2	0.175264	4.38832e-08
TLR8	0.521786	4.41828e-08
PIGT	0.255062	4.44223e-08
GPRIN3	0.336335	4.46608e-08
PILRA	0.363513	4.4854e-08
TCF4	0.340271	4.56289e-08
CCPG1	0.433284	4.63206e-08
BIRC3	0.508351	4.63467e-08
CTSK	0.413804	4.71169e-08
VASH1-AS1	0.189546	4.74152e-08
ST5	0.393583	4.79946e-08
PHTF1	0.23369	4.80851e-08
SPRY4-IT1	0.302728	4.81727e-08
HCRTR1	0.165024	4.91243e-08
MMP2	0.570349	5.07472e-08
SSUH2	0.269121	5.19843e-08
C1GALT1C1	0.269763	5.21516e-08
LY6G5C	0.254551	5.2417e-08
ESR1	0.224429	5.26692e-08
HMGXB3	0.203849	5.27846e-08
CD70	0.2549	5.34914e-08
IL6	0.803289	5.36561e-08
RRAS	0.385883	5.39437e-08
LRRC8C	0.400298	5.42157e-08
LHFPL2	0.297173	5.44926e-08
AGXT	0.26117	5.47933e-08
LINC00893	0.284911	5.48417e-08
TMEM59	0.277747	5.6181e-08
SLC5A2	0.197878	5.71322e-08
TRPV5	0.253879	5.71436e-08
ALDH1A3	0.524245	5.90616e-08
IL15RA	0.266535	5.91343e-08
H1FX	0.590489	5.94693e-08
CARTPT	0.134489	6.04817e-08
CRYBB1	0.219967	6.12556e-08
LTK	0.230433	6.14079e-08
LAYN	0.392855	6.1811e-08
CDC42EP2	0.253664	6.2104e-08
ABCC3	0.310929	6.25267e-08
LDLRAD4	0.328795	6.30726e-08
GOLGA6L2	0.159781	6.34324e-08
MCL1	0.245696	6.48535e-08
RUBCNL	0.298833	6.52139e-08
HLA-C	0.399411	6.53222e-08
C3AR1	0.408937	6.62842e-08
EPOR	0.548222	6.64376e-08
RNF214	0.233619	6.89789e-08
TMEM25	0.198764	6.91066e-08
ABHD8	0.246089	6.93003e-08
MYO7A	0.303751	6.96049e-08
EBF1	0.596169	6.99804e-08
FXYD6	0.255532	7.0109e-08
ACAN	0.274615	7.13066e-08
RSPO3	0.214252	7.14313e-08
CPLX1	0.391512	7.17817e-08
FAM124B	0.250324	7.28378e-08
WFDC2	0.223156	7.30854e-08
GNA12	0.186	7.49626e-08
E2F4	0.274739	7.51624e-08
SNAI3	0.2273	7.61654e-08
ZNF572	0.236985	7.70046e-08
GREM2	0.173245	7.7197e-08
HSPG2	0.444459	7.80621e-08
MEIS3	0.229279	7.80811e-08
HYI	0.275187	7.86287e-08
TRIM27	0.244505	8.13348e-08
FBXL22	0.164938	8.20464e-08
STAG3	0.207993	8.32152e-08
ASS1	0.553267	8.3522e-08
GLT8D2	0.326719	8.47103e-08
REM1	0.22623	8.47964e-08
CD28	0.353243	8.4834e-08
GHRL	0.212223	8.53696e-08
FKBP2	0.471199	8.54872e-08
FAM71E2	0.185429	8.63347e-08
KIAA2012	0.239683	8.66214e-08
CCDC134	0.339942	8.78369e-08
HEYL	0.257728	9.05408e-08
NLRP11	0.278356	9.07552e-08
IGLL1	0.229399	9.10556e-08
KCNK17	0.262797	9.38251e-08
CCR2	0.506446	9.51343e-08
DDX11	0.246715	9.5181e-08
CNPY2	0.337172	9.67628e-08
MCTP2	0.354758	9.742e-08
SLC29A4	0.230607	9.77619e-08
LOC401320	0.339304	9.78267e-08
TNIP3	0.440045	9.9274e-08
HEY1	0.348273	1.00673e-07
OLFML3	0.472542	1.01114e-07
MAPKAPK2	0.276662	1.01531e-07
PDE9A	0.294491	1.02147e-07
DDR2	0.457034	1.02479e-07
GPR19	0.308562	1.0374e-07
HS3ST4	0.249319	1.04355e-07
PDIA6	0.30239	1.05547e-07
NFYA	0.268487	1.05884e-07
PIK3CD	0.30988	1.06036e-07
PVRIG	0.322958	1.06184e-07
HEXDC	0.229761	1.07849e-07
FADS3	0.289857	1.08392e-07
SCUBE2	0.338913	1.10406e-07
TRHDE	0.316415	1.10621e-07
GLT1D1	0.288592	1.12883e-07
PLD3	0.506969	1.1751e-07
PDE8B	0.313657	1.18441e-07
B3GAT3	0.261274	1.20052e-07
ZAP70	0.316507	1.20087e-07
ARRDC1-AS1	0.25324	1.21458e-07
NLRP12	0.222293	1.21992e-07
CADM3-AS1	0.241288	1.22123e-07
DLL3	0.166762	1.2355e-07
LGALS1	0.577075	1.23717e-07
FOXC1	0.289024	1.25806e-07
WISP1	0.614965	1.26454e-07
IFI35	0.454733	1.26855e-07
TMEM255B	0.321842	1.27856e-07
RILP	0.213788	1.29156e-07
SNAP25	0.278641	1.2937e-07
FCN3	0.251591	1.30572e-07
INSC	0.2209	1.31776e-07
TCTN1	0.203206	1.33326e-07
TBC1D27P	0.283422	1.34945e-07
SMG9	0.257591	1.36433e-07
AGT	0.272264	1.37113e-07
TNFRSF10D	0.355695	1.37736e-07
ATP1B2	0.228926	1.38102e-07
TTC7B	0.30588	1.39466e-07
TSPAN15	0.355633	1.40756e-07
SRPRA	0.364462	1.41642e-07
NLRC3	0.537279	1.42165e-07
BCAN	0.242412	1.42507e-07
GPLD1	0.205701	1.4262e-07
HSPB2	0.245544	1.43506e-07
ASTN2	0.24074	1.43631e-07
DENND4B	0.252258	1.44448e-07
RGS19	0.273795	1.44473e-07
LOC101928304	0.203276	1.46632e-07
FAM69A	0.440201	1.4813e-07
PALM	0.249181	1.50003e-07
STAT5A	0.200631	1.50173e-07
CRTAP	0.224649	1.51407e-07
LGI4	0.267216	1.51437e-07
PARVB	0.347062	1.53822e-07
SHISAL1	0.289058	1.53896e-07
ARHGEF6	0.356077	1.54145e-07
TCP11L1	0.206656	1.54857e-07
PRKCSH	0.295948	1.55157e-07
TAPBP	0.592704	1.55181e-07
ASB10	0.335452	1.55473e-07
CD320	0.244482	1.56873e-07
TOGARAM2	0.216247	1.56887e-07
IGSF6	0.387447	1.56947e-07
RAB8B	0.366172	1.57437e-07
TMEM258	0.333135	1.58922e-07
ANKRD44	0.514957	1.60101e-07
LOC100506731	0.116664	1.6167e-07
MCHR2-AS1	0.210684	1.62396e-07
NKX3-1	0.255767	1.63655e-07
HPSE2	0.219067	1.65849e-07
KLC4	0.301805	1.66866e-07
CNPY4	0.1867	1.68687e-07
RASSF8-AS1	0.193217	1.68808e-07
IQCG	0.312862	1.6998e-07
PITPNC1	0.291892	1.70477e-07
SEC31B	0.292674	1.70955e-07
SOX13	0.249619	1.72893e-07
KCTD12	0.351259	1.74774e-07
MGAM	0.268652	1.75346e-07
EMP3	0.581612	1.83096e-07
ADGRE3	0.246461	1.83918e-07
SIL1	0.341081	1.84636e-07
TVP23C	0.272115	1.85978e-07
ARVCF	0.229791	1.86208e-07
GAMT	0.337111	1.86326e-07
KLHDC9	0.266811	1.86894e-07
SH2B2	0.332447	1.87839e-07
CDPF1	0.216255	1.88925e-07
IL17RB	0.309787	1.90055e-07
LINC00847	0.317365	1.92164e-07
KCNIP2	0.214033	1.92181e-07
ABCD1	0.30048	1.92823e-07
BAIAP2-DT	0.187804	1.93018e-07
ADAMTS6	0.353294	1.93967e-07
FBLN5	0.393008	1.95646e-07
SLC16A4	0.337146	1.9915e-07
MUC13	0.228495	2.02137e-07
HOXD9	0.19747	2.04111e-07
RHPN2	0.235831	2.05162e-07
IKBKG	0.190679	2.05387e-07
BRSK1	0.386295	2.05576e-07
DENND6B	0.363884	2.05905e-07
TREM1	0.446524	2.06211e-07
SLC6A20	0.189347	2.06332e-07
GRK6	0.234067	2.07008e-07
ADAMTS2	0.41541	2.0867e-07
SLC50A1	0.250422	2.09615e-07
WNK2	0.254034	2.10514e-07
FHOD1	0.283008	2.11726e-07
SOAT1	0.333774	2.12506e-07
LOC101928894	0.315998	2.18731e-07
STON1	0.381312	2.20289e-07
CDYL2	0.322735	2.20926e-07
ZNF691	0.216783	2.22082e-07
SCPEP1	0.344178	2.24009e-07
C15orf39	0.312981	2.24568e-07
EPX	0.310064	2.26301e-07
CYP4V2	0.272929	2.28099e-07
DBH-AS1	0.19079	2.28284e-07
CUTA	0.309227	2.2838e-07
GIMAP2	0.535577	2.30066e-07
ANTXR2	0.401795	2.30532e-07
CLEC12A	0.247925	2.36236e-07
CD63	0.386613	2.40048e-07
TSPAN32	0.283198	2.40984e-07
SGSM1	0.230432	2.4329e-07
PRSS50	0.212135	2.43939e-07
PROZ	0.201806	2.49984e-07
PPP1R14A	0.286671	2.61945e-07
EXOC3L1	0.229802	2.65932e-07
MOB3A	0.432104	2.67372e-07
GPHB5	0.224218	2.67732e-07
NPM2	0.239571	2.7167e-07
RABAC1	0.544639	2.72261e-07
HM13	0.252276	2.72872e-07
FOLR3	0.238474	2.76673e-07
KLHL3	0.284072	2.78777e-07
FAM49A	0.311385	2.79417e-07
HLX	0.358599	2.79955e-07
MMP19	0.372699	2.80664e-07
SIRPG	0.3335	2.81606e-07
CAPN12	0.255058	2.86312e-07
ECM1	0.586671	2.87341e-07
IFT27	0.396226	2.87456e-07
PI15	0.693194	2.8926e-07
TNFSF13B	0.520203	2.90117e-07
OS9	0.206154	2.9018e-07
FPR2	0.361163	2.94326e-07
NFATC3	0.169819	2.95528e-07
ARHGAP4	0.283803	3.01895e-07
APOBR	0.176577	3.02637e-07
TMED9	0.340654	3.09082e-07
HMCN2	0.315545	3.11347e-07
ZYX	0.475518	3.14394e-07
NPPA	0.307424	3.17631e-07
ARAF	0.270463	3.36558e-07
CSGALNACT1	0.437782	3.37296e-07
YIPF2	0.194839	3.43084e-07
BMP8A	0.192296	3.50998e-07
CMAHP	0.498903	3.57619e-07
HPCA	0.167198	3.64044e-07
HIST1H4I	0.211996	3.68006e-07
FAT4	0.41229	3.68143e-07
MAGIX	0.241078	3.70693e-07
LTB	0.417078	3.73687e-07
SLA2	0.261882	3.73705e-07
COLEC11	0.22816	3.76926e-07
WARS	0.449235	3.81009e-07
LAT	0.220637	3.84293e-07
TMC4	0.448489	3.96234e-07
TMPRSS4	0.405236	3.96351e-07
BARX1	0.300849	3.98542e-07
MARC2	0.273787	4.0337e-07
MED25	0.214053	4.04055e-07
CLDN5	0.363781	4.0572e-07
TSACC	0.363654	4.11763e-07
KCNMB3	0.284298	4.12104e-07
SLC13A5	0.593678	4.13777e-07
SLC25A18	0.230052	4.26151e-07
DLGAP1-AS1	0.241547	4.27027e-07
C10orf53	0.236687	4.31727e-07
SHISAL2A	0.295282	4.35665e-07
TMEM201	0.235653	4.36252e-07
SWT1	0.247883	4.37532e-07
AGPAT1	0.283594	4.4054e-07
FBXL18	0.378547	4.53466e-07
GBF1	0.376187	4.61492e-07
ADPGK	0.189122	4.62438e-07
SLC41A2	0.294567	4.70811e-07
SEC61A1	0.307069	4.74448e-07
LSMEM2	0.253469	4.83591e-07
UBE2J1	0.39937	4.87904e-07
C20orf96	0.197721	4.88436e-07
KLRG1	0.300104	4.92079e-07
CDK5RAP3	0.31436	5.00779e-07
LPL	0.345177	5.02949e-07
ZNF236	0.383464	5.08205e-07
LRTOMT	0.275847	5.16026e-07
THAP7-AS1	0.221413	5.20808e-07
INMT	0.236957	5.28157e-07
HDAC6	0.258949	5.30949e-07
BEST1	0.361249	5.31107e-07
RNF121	0.272013	5.32755e-07
ZMYM6	0.314098	5.3887e-07
TGFB2	0.398936	5.40948e-07
DOK5	0.219087	5.46175e-07
PTCH2	0.170929	5.47547e-07
IL18RAP	0.282869	5.50182e-07
BMP8B	0.344782	5.57504e-07
MILR1	0.226508	5.61673e-07
SMAD6	0.287824	5.66608e-07
ZNF169	0.455948	5.67393e-07
NAGLU	0.378988	5.67718e-07
CNN1	0.252866	5.70223e-07
DPAGT1	0.265563	5.75346e-07
SEC1P	0.226263	5.86011e-07
GHDC	0.337895	5.87363e-07
CLIC4	0.30239	5.90279e-07
ABHD2	0.292088	5.9381e-07
CD84	0.360649	5.93913e-07
DACT3	0.203968	5.95137e-07
PCED1B-AS1	0.23261	5.97195e-07
CD72	0.266334	6.01529e-07
ZSCAN16-AS1	0.157429	6.09408e-07
POPDC2	0.15832	6.1375e-07
SEPT3	0.283028	6.15969e-07
MMRN2	0.335943	6.47265e-07
PRSS22	0.370259	6.48305e-07
CMTM3	0.273214	6.49097e-07
ITGB1	0.235273	6.50205e-07
NXPH3	0.203215	6.51183e-07
ERG	0.420061	6.51801e-07
BRICD5	0.199872	6.53412e-07
SCARA5	0.438192	6.53621e-07
TMEM143	0.217748	6.55481e-07
GPR162	0.215249	6.5834e-07
A4GALT	0.420816	6.63199e-07
TMEM230	0.2747	6.65952e-07
UBXN10	0.159009	6.68935e-07
BVES-AS1	0.131624	6.73848e-07
GNA14	0.29642	6.94252e-07
CABP4	0.330147	7.01463e-07
HLA-DOA	0.323571	7.04877e-07
ABHD11	0.300509	7.0799e-07
KRT7	0.264317	7.12312e-07
HDAC11	0.189101	7.13903e-07
BCL6B	0.214006	7.18342e-07
TTC41P	0.205692	7.32263e-07
UBE2Z	0.165107	7.33054e-07
ATP6AP1L	0.291717	7.39383e-07
SLC13A2	0.191351	7.4392e-07
LOC100505549	0.255507	7.48162e-07
DSG2	0.422215	7.56081e-07
KRT79	0.226683	7.64819e-07
CCDC85A	0.280183	7.70055e-07
MYMX	0.280772	7.72046e-07
PASK	0.288843	7.83666e-07
DNAJB8-AS1	0.158113	7.88922e-07
LOC100130872	0.270575	7.97523e-07
PTPN9	0.197846	7.99258e-07
UNC93B1	0.301608	8.01824e-07
ZNF697	0.26767	8.02391e-07
ARHGEF33	0.118896	8.06355e-07
TTC38	0.273551	8.14287e-07
SLC46A3	0.310521	8.20389e-07
GNE	0.447728	8.21964e-07
BAZ2A	0.247935	8.25852e-07
KLRF1	0.204477	8.35521e-07
MOGAT3	0.142627	8.45202e-07
ATOH8	0.195681	8.50953e-07
PAPSS2	0.440608	8.51649e-07
PLAUR	0.49592	8.55427e-07
CXorf36	0.230436	8.56203e-07
COL11A2	0.263257	8.58949e-07
ELF3	0.439135	8.6301e-07
RPRD2	0.266373	8.6933e-07
CDK2AP2	0.437993	8.71102e-07
LINC00868	0.209199	8.71989e-07
MUC5AC	0.45218	8.81444e-07
CXCL3	0.686511	8.82582e-07
CBX6	0.214669	9.02648e-07
CCDC151	0.180892	9.09985e-07
INHBA	0.649005	9.123e-07
ELFN1-AS1	0.255359	9.18986e-07
MPP2	0.241587	9.20335e-07
ZCCHC12	0.228801	9.37011e-07
RERG	0.235639	9.61349e-07
CYB561A3	0.231339	9.62597e-07
LRRC15	0.43021	9.65002e-07
COL25A1	0.223237	9.74551e-07
MPV17L2	0.212408	9.7647e-07
LINC00459	0.176977	9.79958e-07
ENPP6	0.100543	9.80342e-07
FATE1	0.232414	9.80548e-07
ADAMTS15	0.308481	9.83261e-07
MRC1	0.424338	9.8657e-07
CLEC2B	0.43342	9.95106e-07
NEK6	0.251339	1.01731e-06
DLC1	0.437766	1.01731e-06
MMD	0.333531	1.01749e-06
DNAH1	0.233662	1.03655e-06
GBP5	0.367157	1.03809e-06
TCTE3	0.385613	1.04057e-06
CPNE7	0.218941	1.04472e-06
LRMDA	0.201074	1.05077e-06
ACSS1	0.239303	1.05218e-06
DKFZP434A062	0.199765	1.05556e-06
CACNA1C	0.205004	1.05729e-06
URM1	0.227546	1.06416e-06
DPP10-AS1	0.173468	1.07664e-06
PDE1A	0.251053	1.08502e-06
CHSY3	0.376516	1.11648e-06
GNAI2	0.397696	1.12064e-06
CAPN5	0.245926	1.12703e-06
EP400P1	0.165749	1.14211e-06
PRKACB	0.347143	1.14664e-06
LILRA2	0.287117	1.14815e-06
BET1L	0.275644	1.1487e-06
RASD1	0.284139	1.16016e-06
CD74	0.592746	1.16049e-06
MARCH3	0.199244	1.16867e-06
MDK	0.435819	1.17643e-06
RBM38	0.267518	1.17892e-06
FHOD3	0.404302	1.17993e-06
LOC101927824	0.137689	1.19091e-06
SIPA1L3	0.195996	1.19512e-06
JAM3	0.327618	1.19985e-06
ENC1	0.211246	1.21364e-06
CD8A	0.415637	1.21711e-06
PTPRN2	0.253268	1.24298e-06
ENTPD2	0.209003	1.25568e-06
APCDD1L-DT	0.223209	1.26503e-06
AQP1	0.433763	1.2854e-06
BCL7A	0.280349	1.28717e-06
KAZALD1	0.166988	1.28751e-06
LINC00460	0.267598	1.28824e-06
SLC8A1	0.224942	1.29253e-06
IGHMBP2	0.258673	1.30519e-06
GAREM2	0.184235	1.31201e-06
NR1I2	0.204304	1.3124e-06
CADM1	0.499952	1.32247e-06
FAM69B	0.30568	1.32419e-06
DCC	0.269214	1.33991e-06
REEP5	0.316946	1.34587e-06
ADRB3	0.181194	1.34983e-06
PGR	0.191251	1.37511e-06
LMO3	0.24116	1.3764e-06
FAM19A5	0.186714	1.38007e-06
TRAF5	0.424013	1.38357e-06
GRIN2A	0.279185	1.39795e-06
ANKRD44-IT1	0.123734	1.41759e-06
GPR31	0.231529	1.42022e-06
MASP1	0.332533	1.42312e-06
TIMM17B	0.251964	1.42395e-06
TMEM119	0.414907	1.42832e-06
AMER2	0.209702	1.42851e-06
IVD	0.204934	1.44146e-06
DNAJC3	0.323012	1.44668e-06
KCNE2	0.175824	1.46328e-06
HBBP1	0.241143	1.46544e-06
TNNT2	0.212365	1.46703e-06
AGTRAP	0.402837	1.47259e-06
AKR1A1	0.269313	1.47504e-06
LINC01449	0.157609	1.49243e-06
GMPR	0.162622	1.49439e-06
LAIR2	0.278121	1.50304e-06
FAM19A2	0.167528	1.51091e-06
ANKRD26P3	0.236618	1.56962e-06
SBNO2	0.425789	1.57353e-06
PCOLCE-AS1	0.381969	1.57684e-06
ANGPTL6	0.28712	1.58994e-06
PRDM1	0.361888	1.5952e-06
SCN4A	0.223123	1.5976e-06
PPP1R9A	0.176975	1.59954e-06
C2orf81	0.254198	1.60569e-06
ZNF469	0.268206	1.61066e-06
ADPRH	0.21103	1.61643e-06
APOLD1	0.504874	1.63467e-06
FOXF1	0.428969	1.64804e-06
FGD5	0.255065	1.66134e-06
ADD2	0.203396	1.66361e-06
PPIL2	0.1923	1.6665e-06
PTPN6	0.354952	1.68487e-06
PODN	0.242399	1.69399e-06
CYBB	0.442137	1.70227e-06
MYO7B	0.268525	1.72597e-06
ODAPH	0.869924	1.73348e-06
RNF133	0.148418	1.74046e-06
LURAP1	0.187308	1.74506e-06
ACOD1	0.234016	1.7523e-06
TMCO4	0.205091	1.75308e-06
HTR6	0.216123	1.75596e-06
MUC20	0.478434	1.76479e-06
EFHD1	0.257203	1.77077e-06
ACY3	0.202411	1.77267e-06
DSCAM	0.270845	1.77283e-06
WNT10B	0.29855	1.77903e-06
ELOVL3	0.150799	1.78999e-06
HLA-F	0.33358	1.79509e-06
EGR1	0.724259	1.82341e-06
C21orf62	0.185966	1.82836e-06
ZCCHC24	0.287213	1.8436e-06
GRIK5	0.196926	1.85002e-06
BACE2	0.224279	1.87206e-06
LOC100129935	0.182052	1.88006e-06
MYBPH	0.163493	1.88508e-06
PMP22	0.32737	1.89324e-06
DLK1	0.241418	1.89378e-06
HTR4	0.265706	1.90281e-06
TM9SF2	0.232363	1.90305e-06
SECTM1	0.299341	1.9149e-06
PIP5K1A	0.234885	1.93378e-06
VAMP5	0.283991	1.93416e-06
ARHGAP6	0.372528	1.93625e-06
RAD54L2	0.190729	1.96696e-06
COX7A1	0.322601	1.98284e-06
MIER2	0.207106	1.99328e-06
PIEZO2	0.293645	2.00243e-06
AARS	0.289921	2.02155e-06
FAM218A	0.136996	2.02162e-06
AIFM2	0.219548	2.04533e-06
LOC100507507	0.207119	2.04544e-06
ADAMTS20	0.290384	2.05485e-06
LELP1	0.131679	2.08202e-06
MS4A7	0.477119	2.10035e-06
MBTPS1	0.267073	2.12978e-06
ITPKB-IT1	0.202534	2.1637e-06
LGI2	0.178914	2.17059e-06
PAPPA	0.474084	2.17566e-06
SPATS2	0.483836	2.18201e-06
RAB32	0.197449	2.21532e-06
IFITM1	0.23209	2.21666e-06
PRKACA	0.258626	2.21933e-06
F7	0.216498	2.27273e-06
LASP1	0.209688	2.27591e-06
GS1-124K5.4	0.322381	2.27722e-06
RBM12B	0.26104	2.27967e-06
ITGA10	0.197339	2.29445e-06
LOC101928123	0.243946	2.32618e-06
C1orf158	0.183478	2.3538e-06
BTN2A2	0.258186	2.35701e-06
CLECL1	0.217886	2.35943e-06
TCEANC2	0.269492	2.37807e-06
ITGA11	0.235523	2.38085e-06
ABCB1	0.30744	2.395e-06
LOC100507336	0.171486	2.41391e-06
BRSK2	0.200126	2.44777e-06
TBATA	0.227154	2.4607e-06
EPHA8	0.332281	2.47246e-06
TOX2	0.285379	2.50226e-06
LINC00527	0.195517	2.50561e-06
ADAMTSL1	0.207584	2.52354e-06
SLC1A3	0.324081	2.53834e-06
MAP3K14	0.212739	2.54159e-06
RASA3	0.267183	2.54195e-06
CCDC170	0.179038	2.57169e-06
U2AF1L4	0.312503	2.59818e-06
SP140L	0.307359	2.61432e-06
CERNA1	0.120674	2.61691e-06
HLA-DPB1	0.367844	2.63408e-06
EXOC6	0.272297	2.70054e-06
VIPR2	0.210673	2.71096e-06
CCL8	0.431665	2.71606e-06
SAT1	0.218687	2.72963e-06
CREB3	0.222968	2.73462e-06
ADAMDEC1	0.606061	2.74272e-06
PPEF1	0.196367	2.75141e-06
MRVI1-AS1	0.370665	2.76285e-06
LOC101929552	0.236055	2.7662e-06
PTPRG	0.399039	2.76683e-06
LGALS12	0.180149	2.76876e-06
NR4A1	0.505415	2.77125e-06
PDE2A	0.208651	2.77509e-06
RUSC2	0.172111	2.78074e-06
GKN1	0.128819	2.79682e-06
SLC52A3	0.188394	2.80277e-06
ZNF618	0.268068	2.82984e-06
CLEC4A	0.240799	2.84492e-06
BATF3	0.206384	2.84501e-06
TNFRSF13C	0.255245	2.86601e-06
RABEP2	0.199653	2.86808e-06
TLR1	0.45243	2.88483e-06
SH3RF3	0.244422	2.93306e-06
SIRT3	0.245797	3.00928e-06
CD200R1	0.268733	3.05556e-06
B3GALT5	0.336157	3.05822e-06
EOMES	0.381087	3.06377e-06
PRSS33	0.317568	3.07323e-06
ADM2	0.199682	3.0863e-06
HNF1B	0.313867	3.09141e-06
TPBGL	0.342296	3.10644e-06
HEY2	0.270543	3.1099e-06
SLC12A3	0.17016	3.1216e-06
CYTL1	0.253604	3.1267e-06
PTPRM	0.344713	3.13381e-06
CARD16	0.375121	3.1429e-06
MLXIP	0.385782	3.14689e-06
NOS3	0.312646	3.15011e-06
OCEL1	0.176097	3.18307e-06
PPP3CB-AS1	0.140008	3.19432e-06
SIGLEC9	0.238967	3.19446e-06
PLK5	0.180767	3.20328e-06
ISLR	0.330517	3.20663e-06
C22orf46	0.173753	3.23554e-06
NPBWR2	0.174203	3.27246e-06
PCSK4	0.174465	3.29209e-06
ATP1A1	0.338249	3.34282e-06
ST8SIA6-AS1	0.17049	3.39879e-06
LRRC55	0.173313	3.42133e-06
PARP15	0.19565	3.42536e-06
DUSP6	0.396773	3.43456e-06
TNFAIP2	0.355159	3.45111e-06
SMYD1	0.205667	3.45173e-06
LCN8	0.194849	3.47608e-06
TFEC	0.267204	3.51098e-06
SND1	0.227694	3.55147e-06
FLOT2	0.297839	3.56713e-06
KANK2	0.31818	3.56748e-06
VPREB1	0.161086	3.56757e-06
NINL	0.247743	3.5778e-06
LINC00877	0.28031	3.6166e-06
AGRN	0.381864	3.64642e-06
ITIH6	0.144806	3.65612e-06
[truncated: 4,368 more rows]

## Sheet: GSE16134
Gene	log2FoldChange	pvalue
SRGN	1.1588	1.84152e-39
IGK	2.2691	1.3124e-37
BTG2	1.25623	2.12042e-37
IGHD	2.64027	2.39335e-37
IGLJ3	2.34164	5.97934e-37
CHST2	1.71773	2.27147e-36
FAM46C	2.2919	2.46038e-36
POU2AF1	2.42278	3.35053e-36
CTSH	1.00037	3.62019e-36
PECAM1	1.19559	8.86406e-36
ICAM2	1.32661	9.46719e-36
MME	1.05121	9.98587e-36
IGLV1-44	2.22115	1.72837e-35
SELP	0.833863	1.83844e-35
COL15A1	1.17988	3.67121e-35
CSF2RB	1.19739	4.87738e-35
IGHM	2.72622	7.81511e-35
IGLL3P	1.2018	1.05338e-34
CXCR4	1.93709	1.31218e-34
CD27	1.85695	1.39592e-34
CD53	1.16401	1.57177e-34
MZB1	2.13898	2.30909e-34
TAGAP	1.72286	2.53626e-34
KDR	0.836972	6.57358e-34
IGHG1	2.30161	7.08338e-34
ANXA6	1.0807	8.59035e-34
PLAT	1.40444	9.76619e-34
C3	1.17514	1.48574e-33
CXCL1	1.82377	1.79126e-33
EVI2B	1.51472	1.96135e-33
XBP1	1.51516	2.89508e-33
SELL	1.51172	3.36063e-33
THEMIS2	1.281	3.9595e-33
ARHGEF2	0.747857	4.12632e-33
HCLS1	1.23202	4.95909e-33
BMS1P20	2.43958	1.0336e-32
ARHGDIB	0.768045	1.04135e-32
RAC2	1.14342	1.18941e-32
IL10RA	1.3872	1.31628e-32
ST6GAL1	1.72429	1.44361e-32
HLA-DOB	1.51537	2.39355e-32
CDK14	1.10079	3.51185e-32
BIN2	0.937057	4.48418e-32
RUNX1-IT1	1.11799	5.21848e-32
APLNR	0.978815	6.0516e-32
ELMO1	0.913785	6.74673e-32
COL4A1	1.05718	7.20734e-32
CPNE5	1.68512	1.21119e-31
MFNG	0.890655	1.54078e-31
SPAG4	2.18622	1.63729e-31
ADAM28	1.49721	1.76123e-31
ADA2	1.59777	1.93972e-31
LOXL2	1.04993	2.05938e-31
IL2RG	1.11314	2.57316e-31
ARHGAP9	1.11811	3.28111e-31
CYP24A1	1.40688	3.51693e-31
GPSM3	0.967131	6.06362e-31
CYTIP	1.68208	7.45839e-31
SEL1L3	1.90446	8.09287e-31
CASP10	0.917472	8.49215e-31
FKBP11	1.71859	1.17321e-30
ITGAL	1.30542	1.25568e-30
CD79A	1.9915	1.56414e-30
LAT2	0.976002	1.83476e-30
GUSBP11	1.12676	2.06681e-30
DERL3	1.76864	2.54755e-30
CD200	0.999628	3.0834e-30
TNFRSF17	2.42227	4.58272e-30
ADA	0.773742	5.54478e-30
SLA	0.904876	6.25208e-30
RAB30	1.20243	9.15092e-30
KIAA0040	0.715268	9.8409e-30
CD19	1.2764	1.00219e-29
MEF2C	1.07003	1.1506e-29
IRF4	2.0048	1.47314e-29
NCF4	1.15948	1.48509e-29
TGM2	1.02242	1.54891e-29
HSD11B1	0.957814	1.71355e-29
SASH3	1.03056	2.44295e-29
A2M	0.715511	2.54924e-29
CHST15	0.78123	3.13023e-29
PTP4A3	1.60405	3.15228e-29
LHX6	0.664374	3.27246e-29
ST3GAL1	1.00228	4.31639e-29
FAM30A	2.24708	4.45051e-29
RCSD1	1.11844	4.92171e-29
STRA6	0.652492	5.62213e-29
JAK3	1.14882	7.71385e-29
FCN1	1.0813	8.30216e-29
CHST11	0.794723	9.28511e-29
LBH	0.738296	1.28832e-28
CFI	1.07985	1.35994e-28
CD93	0.94723	1.53011e-28
KLHL6	1.84055	1.67843e-28
MERTK	1.03555	1.83845e-28
TBC1D1	0.590437	1.91627e-28
STAB1	0.773335	3.12292e-28
CD38	1.62787	4.22615e-28
CD48	0.895765	4.53542e-28
TGFB3	0.723161	5.15461e-28
APBB1IP	0.93049	5.6843e-28
LPXN	0.969661	6.17142e-28
GYPC	0.85626	6.34176e-28
TMEM176B	1.29392	7.07412e-28
DENND3	0.707568	7.94246e-28
DEPP1	0.86795	9.0643e-28
LAX1	1.71585	9.69224e-28
RARRES2	0.928545	9.75358e-28
FUCA1	0.816011	1.15512e-27
NES	0.640888	1.45371e-27
CARMN	1.2163	1.75212e-27
FSTL1	0.692494	1.82666e-27
ECSCR	0.585931	2.10768e-27
PIM2	1.34571	3.07882e-27
CXCL6	2.01458	3.09255e-27
COL4A2	1.15517	3.12871e-27
CSF3	1.26001	3.8524e-27
ITGA8	0.878704	3.95936e-27
FPR1	1.07646	4.58232e-27
SLAMF7	1.88197	4.99143e-27
PLCG2	0.999255	5.34567e-27
SEPT9	0.452793	8.37498e-27
FCRL5	1.64222	8.53951e-27
NCKAP1L	0.787418	8.78754e-27
RASSF2	0.803991	1.01603e-26
RNASE6	1.12314	1.23462e-26
BMP6	1.18433	1.24584e-26
P2RX4	0.806001	1.30956e-26
IKZF3	0.760513	1.34124e-26
HCK	0.830239	1.42798e-26
EAF2	1.62446	1.44268e-26
RGS1	1.72059	1.56033e-26
P2RY8	1.2554	2.31986e-26
RAMP3	0.70424	2.6819e-26
ICAM3	1.33787	2.72352e-26
IL16	1.06705	2.96419e-26
CYBA	1.45635	3.01905e-26
IGLC1	1.15714	3.30591e-26
FMOD	0.704436	3.33495e-26
IFNAR2	0.894903	3.38956e-26
ARHGAP25	0.747158	3.48256e-26
FNDC3B	1.14413	3.72045e-26
LOC101929272	1.71114	4.9153e-26
ACKR1	0.857962	4.97788e-26
TSPAN11	0.678731	5.14149e-26
ZNF215	1.26741	5.24099e-26
SELPLG	0.76157	5.54063e-26
DENND5B	1.25719	5.87378e-26
FCGR2B	1.30011	6.49675e-26
ITM2C	1.20057	8.60564e-26
MMP14	0.604537	8.74626e-26
CCDC69	1.08488	9.61664e-26
PNOC	1.48949	9.71859e-26
RHOH	0.901084	1.0525e-25
CYTH4	0.671281	1.10414e-25
TMEM140	0.688304	1.19029e-25
C1orf115	0.621052	1.20984e-25
MMP7	1.53963	1.28663e-25
DOCK2	1.06527	1.33676e-25
ENTPD1	0.754877	1.6126e-25
INPP5D	0.635958	1.65233e-25
CD300A	0.594587	1.84714e-25
EGFL6	1.1202	1.89283e-25
ZNF275	1.07655	2.05547e-25
FTL	0.483365	2.0871e-25
RGS4	1.37566	2.33314e-25
TBC1D9	0.985658	2.50963e-25
SERPINI1	1.12838	2.5264e-25
C16orf54	1.61391	2.62661e-25
VOPP1	0.92386	2.71154e-25
PTPN7	0.800268	2.71615e-25
CLDN10	1.1378	2.76033e-25
SEPT6	1.06722	2.87926e-25
CORO1A	1.06319	3.09296e-25
TDO2	1.35317	3.81232e-25
SLC15A2	1.26484	3.88659e-25
NID1	0.861525	4.32708e-25
C4orf48	0.79265	4.61731e-25
TM4SF18	0.571376	4.69071e-25
FZD4	0.450929	5.27497e-25
MARCKSL1	0.725744	5.65017e-25
SERPINA1	0.926127	5.84226e-25
AKR1B1	0.745673	7.34547e-25
PIP5K1B	1.41477	9.96781e-25
STK17B	0.851878	1.00317e-24
GLCCI1	1.39684	1.00383e-24
CFHR2	0.507643	1.16564e-24
SELENOM	1.22269	1.16998e-24
SLCO2B1	0.548117	1.17029e-24
STAP1	1.2699	1.22655e-24
RASL12	0.49095	1.2526e-24
TMEM176A	0.897102	1.27822e-24
ESAM	0.61186	1.50373e-24
GMFG	0.765016	1.51829e-24
FUT8	1.10421	1.55297e-24
TINAGL1	0.561949	1.55299e-24
ITGA7	0.550026	1.77705e-24
LURAP1L	0.720569	1.87622e-24
NMNAT2	0.502698	1.90532e-24
TIMP4	0.544566	1.98033e-24
SLC7A7	0.866563	2.25606e-24
BHLHE41	1.11521	2.4544e-24
ERLEC1	0.957031	2.51062e-24
PDZRN4	1.31152	2.94409e-24
GLDC	0.920381	3.30985e-24
ANKRD36BP2	1.56391	3.39036e-24
PDGFRB	0.721201	3.75876e-24
PRR5L	0.447879	4.71961e-24
PXDN	0.902906	4.72732e-24
BMF	0.653102	4.88738e-24
ZBP1	1.46787	5.00024e-24
HERPUD1	1.06203	5.33069e-24
TXNRD1	0.592822	5.98018e-24
ENPP2	1.11825	6.1911e-24
IQSEC1	0.455526	7.18603e-24
VNN2	0.865402	7.42093e-24
ZFAT	0.563015	7.48572e-24
LY96	1.11075	7.79946e-24
FCRLA	1.17018	7.90929e-24
CTSS	0.900048	7.95063e-24
FERMT3	0.658197	8.12955e-24
JAM2	0.613186	8.76644e-24
ALOX5	1.0624	8.87635e-24
PCDH17	0.721589	9.15613e-24
ATP2A3	0.994134	9.20891e-24
TBC1D10C	0.74285	9.61851e-24
FBXO16	1.0078	9.8453e-24
TMEM273	0.572942	9.86272e-24
FLJ32255	0.808229	1.05837e-23
SH2D3C	0.547648	1.09735e-23
LRMP	0.858795	1.13957e-23
TSPAN18	0.535146	1.19626e-23
PIK3R3	0.625272	1.35299e-23
RRBP1	0.886017	1.4098e-23
MEI1	1.08502	1.43287e-23
LY9	1.08494	1.48763e-23
CALU	0.587487	1.59456e-23
SFRP4	1.61026	1.95886e-23
FCHSD2	0.750943	2.29378e-23
SH2B3	0.604069	2.4833e-23
SSR3	0.821862	2.48488e-23
TXNDC11	0.936382	2.68994e-23
KCNN3	1.00172	2.69854e-23
GBGT1	0.555734	3.6219e-23
PTPRJ	0.641807	3.78818e-23
FER1L4	1.0577	4.26552e-23
PKIG	0.654289	4.60423e-23
HSH2D	0.932329	4.70551e-23
FLI1	0.852578	4.79554e-23
TMEM200C	0.502101	5.38485e-23
P2RX5	1.00672	6.14349e-23
PXN	0.50995	6.23134e-23
DOK3	1.03063	6.62525e-23
SEPT4	0.602627	6.68318e-23
PRKCQ	0.58209	6.89921e-23
GNG7	1.08675	7.3586e-23
CHST12	0.600799	7.39684e-23
FCER1G	0.769533	7.60584e-23
PREX1	0.589114	8.56099e-23
PIK3AP1	0.800203	8.787e-23
LYN	0.856084	9.36388e-23
TCN2	0.506519	9.90399e-23
FCGR3B	1.32844	9.9247e-23
TSPAN13	0.612398	1.0146e-22
SLFN11	0.836364	1.14984e-22
IGLV6-57	0.917758	1.25733e-22
MRVI1	0.494227	1.31205e-22
SFMBT2	1.14079	1.31908e-22
MLKL	0.678338	1.32348e-22
APH1B	0.435785	1.3254e-22
PRDX4	0.91991	1.41023e-22
CDH5	0.779979	1.51776e-22
CALCRL	0.725401	1.54417e-22
SP140	0.977925	1.81975e-22
ADCY4	0.475148	1.87196e-22
VWF	0.78899	1.95658e-22
PPP1R16B	0.655415	1.99353e-22
LCP1	0.725407	2.00676e-22
RAB20	0.496645	2.80163e-22
PRAF2	0.462413	3.88625e-22
CMKLR1	0.426895	4.187e-22
RASGRP3	0.738372	5.04446e-22
SLC39A8	1.12176	5.05482e-22
PIK3CG	1.14451	5.36426e-22
CD34	0.578018	5.47871e-22
CD180	0.910366	5.74873e-22
SYT11	0.48961	7.45218e-22
RASSF4	0.901747	7.66297e-22
WAS	0.46649	8.0416e-22
SSR4	0.948177	8.06157e-22
SEL1L	1.08724	8.30853e-22
PCED1B	0.91896	8.49322e-22
TP53INP1	0.981419	9.14131e-22
CD79B	0.872202	9.3465e-22
GVINP1	0.700566	9.43563e-22
CD37	0.99179	9.65742e-22
PLXND1	0.561942	1.00421e-21
OLFML2B	0.935177	1.02577e-21
MYDGF	0.819133	1.05574e-21
ADAMTS9	0.712098	1.18127e-21
CREB3L2	0.777601	1.22446e-21
WIPF1	0.901022	1.27765e-21
PGPEP1	0.483367	1.29847e-21
CARD8	0.880555	1.31202e-21
SH3KBP1	0.561471	1.35661e-21
P3H1	0.4508	1.39484e-21
NUP210	0.599078	1.51728e-21
TMPRSS2	0.710943	1.60995e-21
KLF2	0.772317	1.68717e-21
PLPP5	1.26383	1.80289e-21
NXPE3	0.472465	1.85816e-21
TRBC1	0.839994	1.88523e-21
CERS2	0.533475	1.91829e-21
SAMSN1	1.25223	1.94044e-21
DAPK1	0.679721	2.09379e-21
ASRGL1	0.40799	2.10303e-21
DDIT4L	1.0235	2.36724e-21
TNS3	0.724666	2.60346e-21
ELOVL2	0.773738	2.65249e-21
MYO1F	0.605405	2.70739e-21
XDH	1.11281	2.76123e-21
ZHX2	0.537101	3.31557e-21
EMCN	0.656446	3.33177e-21
CHN1	0.680901	3.58897e-21
MYCT1	0.486539	4.25595e-21
BTK	0.741586	4.48428e-21
GGCX	0.478108	4.53316e-21
CD14	0.950312	4.65593e-21
OSBPL7	0.462698	4.97817e-21
CFB	0.835867	5.09608e-21
TEK	0.703749	5.21848e-21
FCGR2A	0.824156	5.37341e-21
FOLR2	0.570189	5.48451e-21
PLXNC1	0.875748	5.71798e-21
FCGR2C	0.851251	5.76083e-21
AIF1	0.538597	5.90577e-21
ACVRL1	0.540923	6.82774e-21
CALHM2	0.439625	7.06052e-21
ITGAM	0.659659	7.13942e-21
RASD2	0.51286	7.31243e-21
CXCL12	0.945934	7.42052e-21
IFFO1	0.524712	7.50571e-21
GIMAP4	0.594697	7.79599e-21
CDC42EP3	0.747552	7.98152e-21
SLCO2A1	0.529697	8.47406e-21
ADGRA2	0.664195	8.53218e-21
CXCL13	1.34283	8.60601e-21
PRKCB	0.966791	8.82253e-21
SELE	1.21941	9.00831e-21
C5AR1	0.844557	9.0786e-21
ARHGEF17	0.344782	1.00442e-20
LINC-PINT	0.771038	1.0127e-20
MICB	0.871689	1.0189e-20
TXNDC15	0.945107	1.06254e-20
LCK	0.856397	1.07537e-20
ACBD4	0.404042	1.11322e-20
FAM117A	0.598713	1.18115e-20
ITGAX	0.502632	1.18759e-20
CSF3R	0.741115	1.24072e-20
LCP2	0.709908	1.26786e-20
FCGRT	0.565596	1.32989e-20
LINC00582	0.652553	1.41266e-20
ACAP1	0.813411	1.70165e-20
GPR65	0.750783	1.75592e-20
SLC2A10	0.826089	1.92904e-20
MPEG1	0.799562	2.07208e-20
LINC00888	0.744037	2.18147e-20
RAB37	0.398747	2.24056e-20
TAPBPL	0.823161	3.2807e-20
PEAR1	0.570014	3.54586e-20
RIPOR3	0.609406	3.67006e-20
ATF7IP2	0.419079	3.68333e-20
CERCAM	0.722068	4.04453e-20
DCN	0.476372	4.10025e-20
GAB3	0.461434	4.12678e-20
INSR	0.445679	4.2821e-20
ETS1	0.57445	4.3083e-20
ARRB2	0.548378	4.63285e-20
OLFM1	0.727781	6.15449e-20
GJA4	0.452086	6.1707e-20
TLR10	0.760597	6.2679e-20
TAGLN	1.19897	6.50426e-20
ARHGEF40	0.462339	6.74346e-20
FAM171A1	0.587959	7.24826e-20
ADGRL4	0.70875	7.57362e-20
PDGFD	0.835642	8.70277e-20
SEC11C	1.0395	8.80837e-20
CR2	0.722556	1.00338e-19
DUSP5	1.05029	1.00437e-19
TPST2	0.675153	1.01379e-19
PPM1M	0.546635	1.05751e-19
CLEC1A	0.615873	1.06425e-19
SLC25A45	0.593498	1.13021e-19
EPDR1	0.83107	1.19704e-19
CFL2	0.693773	1.2083e-19
CLMP	0.831171	1.25726e-19
WFDC1	0.641049	1.29849e-19
RASSF6	1.24603	1.30158e-19
SUOX	0.445319	1.37494e-19
SLC2A3	1.07107	1.38716e-19
LRRC32	0.553714	1.49039e-19
SYNE1	0.697605	1.57714e-19
FCRLB	0.93147	1.60043e-19
TMEM204	0.572454	1.60588e-19
KCNMB1	0.502676	1.6071e-19
C5orf56	0.547739	1.66091e-19
RGS3	0.569892	1.72221e-19
PLA1A	0.756227	1.77615e-19
CD40	0.463528	1.89163e-19
HHEX	0.456891	1.92543e-19
SLC17A9	0.701379	2.03897e-19
BANK1	0.841453	2.17255e-19
DNAJB9	1.03308	2.21743e-19
ENO2	0.851092	2.30413e-19
MAP4K1	0.59582	2.32085e-19
DCHS1	0.562604	2.35589e-19
NCF2	0.780557	2.43471e-19
SERPINB9	0.834728	2.55477e-19
GRAMD1A	0.670098	2.68224e-19
CCDC88A	0.745178	2.82413e-19
MAST1	0.668936	2.96367e-19
RHOF	0.52779	2.97054e-19
ACSL5	0.510099	3.02484e-19
ACP2	0.519449	3.25914e-19
KRT19	1.29486	3.25948e-19
CYFIP2	0.756468	3.33807e-19
LILRB1	0.513795	3.34324e-19
ALOX15B	1.04119	4.22355e-19
RAB26	0.579096	4.52988e-19
SLC39A14	0.607294	4.60266e-19
CMTM7	0.6674	4.66686e-19
ITGA5	0.507617	5.06356e-19
C1QA	0.854195	5.44081e-19
SNX20	0.601637	5.50508e-19
TNFSF13	0.576655	5.64771e-19
GPR160	1.03111	5.94694e-19
SLC38A10	0.68533	6.29245e-19
VAV1	0.597494	6.49875e-19
WFS1	0.651596	6.51152e-19
ACTA2	0.791154	6.69807e-19
LEF1	0.537281	6.91616e-19
LOC153684	0.582603	7.28317e-19
TMEM184B	0.492959	7.53186e-19
DRAM1	0.514485	7.65064e-19
CADPS2	0.542425	7.72622e-19
MAGEH1	0.530639	8.09545e-19
NOL4L	0.636343	8.14136e-19
ARAP3	0.415675	8.31932e-19
ST8SIA4	1.05392	8.6204e-19
TRAM2	0.868194	9.22832e-19
PHF1	0.464579	9.40665e-19
ADGRE5	0.722589	9.41495e-19
HLA-DMA	0.758983	9.65538e-19
SHANK3	0.642853	9.82252e-19
NEU1	0.775409	9.83599e-19
NAPSB	0.753352	9.88683e-19
PTPN22	0.543406	1.00487e-18
AKT3	0.455479	1.06472e-18
GAS6	0.545045	1.13431e-18
RARB	0.580239	1.15477e-18
HSPA13	1.08583	1.25543e-18
PTPRCAP	0.652426	1.40807e-18
TMEM56	0.757287	1.44998e-18
IKZF1	0.620251	1.5089e-18
PDE4A	0.584534	1.57115e-18
TSHZ3	0.423845	1.6324e-18
SMAP2	0.787332	1.8e-18
HYOU1	0.746919	1.83195e-18
STK10	0.440062	1.83647e-18
F13A1	0.62405	1.84882e-18
FABP4	1.45345	1.85986e-18
DAP	0.547648	1.92888e-18
PLXDC1	0.611987	2.00454e-18
SIDT1	0.728085	2.02479e-18
PLOD3	0.550982	2.06665e-18
SLC7A11	0.82265	2.10259e-18
SLC38A5	0.597114	2.22158e-18
KCNE3	0.576769	2.37736e-18
BASP1	0.583784	2.38383e-18
ENG	0.752887	2.4061e-18
LIX1L	0.424153	2.48098e-18
SMPDL3B	0.606922	2.5029e-18
IGFBP5	0.648567	2.71693e-18
SOX17	0.54944	2.90937e-18
TUSC3	0.6054	2.94215e-18
HEY2	0.429392	2.99879e-18
PDK1	1.04238	3.02004e-18
ADGRF5	0.725233	3.23617e-18
SIT1	0.518003	3.37367e-18
LDB2	0.661547	3.38147e-18
TMEM156	0.797191	3.40118e-18
ADGRE2	0.704176	3.46373e-18
VCAN	0.919166	3.57187e-18
FAM167B	0.41701	3.65222e-18
SLC1A5	0.610144	3.7369e-18
SLC12A8	0.908718	3.87016e-18
KMO	0.674768	4.14704e-18
KDELR1	0.416333	4.22139e-18
TRMT2B	0.663107	4.36945e-18
BCL2L11	0.903584	4.78559e-18
PRCP	0.428671	4.85098e-18
GPRC5B	0.517717	4.88455e-18
COL23A1	0.488781	5.06504e-18
KCNJ8	0.540539	5.08376e-18
FYB1	0.9045	5.22042e-18
FAM20C	0.706926	5.22633e-18
IRAK3	0.403793	5.34876e-18
CLEC14A	0.428247	5.37549e-18
P2RX1	0.456356	5.39823e-18
LAIR1	0.468718	5.63286e-18
IL21R	0.515671	5.63594e-18
HDAC9	0.70725	5.79004e-18
EMILIN2	0.503466	5.9599e-18
FDCSP	0.589086	6.19685e-18
IL2RB	0.564123	6.26587e-18
EDEM2	0.668841	6.34786e-18
ZKSCAN2	0.402566	6.70793e-18
SPCS3	0.572259	6.78157e-18
SOCS3	1.1544	7.54642e-18
MIAT	0.629874	7.81823e-18
RILPL2	0.459135	8.20553e-18
IL1B	1.02628	8.24582e-18
FBN1	0.708587	8.53018e-18
HELZ	0.429672	8.69594e-18
AMPD1	0.991325	8.80535e-18
CLSTN3	0.468765	8.92732e-18
SCARB1	0.485494	8.94166e-18
NID2	0.706765	9.31329e-18
DENND1C	0.596718	9.57692e-18
CDH6	0.46754	9.85344e-18
KYNU	0.853157	1.00838e-17
DDIT4	0.842916	1.02437e-17
CCDC71L	0.578514	1.0354e-17
CCDC32	0.508693	1.04776e-17
MPPED2	0.994441	1.10624e-17
E2F5	0.819908	1.11654e-17
MS4A6A	0.548366	1.11817e-17
TMEM39A	0.483764	1.14533e-17
RNF166	0.753282	1.15366e-17
KIF21B	0.483156	1.17069e-17
CTGF	1.02406	1.18157e-17
RGS5	0.74834	1.18997e-17
RNASET2	0.624059	1.26361e-17
NAGA	0.436128	1.26644e-17
MRAS	0.384173	1.29388e-17
AKAP12	0.739898	1.3904e-17
PSMB8-AS1	0.795241	1.42568e-17
CYBC1	0.594971	1.45116e-17
SEMA6D	0.713586	1.55542e-17
NR1H3	0.517787	1.56785e-17
GUCY1B1	0.651822	1.6448e-17
FHL1	0.525917	1.73242e-17
DOCK8	0.846606	1.83276e-17
CTSL	0.545692	1.84376e-17
RAMP2	0.585718	1.84408e-17
PTGDS	0.973344	1.9942e-17
B4GALT3	0.51623	1.99724e-17
AKNA	0.673511	2.00607e-17
SEC14L1	0.618585	2.00821e-17
CD3D	0.555431	2.01239e-17
ENPEP	1.03637	2.16169e-17
HEPH	0.641241	2.22829e-17
FUCA2	0.593771	2.22873e-17
S1PR1	0.422116	2.26494e-17
CCM2L	0.544922	2.27962e-17
TSC22D3	0.743529	2.28483e-17
HSD17B11	0.610275	2.29295e-17
ANGEL1	0.283806	2.40767e-17
JCHAIN	1.24262	2.44963e-17
H6PD	0.526052	2.47013e-17
MYH10	0.513604	2.71075e-17
RNASE1	0.730065	2.72024e-17
TEAD2	0.485999	2.75917e-17
RGCC	0.790738	3.22527e-17
RUNX3	0.867258	3.42977e-17
MMP12	1.42319	3.65684e-17
STK16	0.413899	3.76101e-17
PLVAP	0.780807	3.83919e-17
ODAM	1.35931	3.89045e-17
NR2F2	0.572354	3.91949e-17
HAPLN3	0.36767	3.95321e-17
TSPAN4	0.452252	3.96562e-17
RAI14	0.606136	4.11996e-17
KLHL5	0.544061	4.26852e-17
MYO1G	0.718938	4.5836e-17
MS4A4A	1.09417	4.62719e-17
SH3PXD2B	0.502066	4.6592e-17
RHBDD1	0.60938	4.81897e-17
KLRB1	0.749739	4.88855e-17
S1PR3	0.631448	4.92646e-17
IGKC	0.965689	5.84251e-17
MYL9	0.936879	6.00932e-17
ST3GAL2	0.464539	6.1069e-17
COTL1	0.920965	6.39177e-17
MXRA8	0.507386	6.41434e-17
ARSA	0.649036	6.46914e-17
MEOX1	0.579888	6.71305e-17
C1S	0.622792	6.95402e-17
ARHGAP45	0.573274	7.15941e-17
PLAC8	1.22339	7.33762e-17
PAG1	0.832653	7.6887e-17
DYSF	0.440135	7.76728e-17
FKBP10	0.538014	8.03341e-17
TFPI	0.743268	8.09166e-17
PRKAG2	0.340953	8.12401e-17
FMNL1	0.559038	8.88468e-17
MMP9	0.91918	9.76434e-17
KDELR3	0.5967	1.03268e-16
ITGB2	0.73742	1.06767e-16
MTMR9LP	0.374474	1.11736e-16
PTPRC	0.904349	1.13626e-16
FEZ1	0.59673	1.16766e-16
RPN2	0.546657	1.23954e-16
TNFRSF1B	0.62233	1.30859e-16
CD4	0.525016	1.31921e-16
LNP1	0.346244	1.36498e-16
ALOX5AP	0.623623	1.37723e-16
CSF1R	0.578018	1.37848e-16
SLC39A7	0.795317	1.39289e-16
PDE4D	0.464705	1.4036e-16
LAMC1	0.415589	1.4696e-16
FNDC3A	0.817415	1.54843e-16
ERO1B	0.725746	1.63153e-16
SPON1	0.524499	1.63458e-16
FXYD5	0.705228	1.63985e-16
ZBTB38	0.759004	1.64216e-16
HID1	0.572836	1.6521e-16
ZNF384	0.261149	1.66005e-16
CD2	0.713784	1.70621e-16
CEP128	1.07691	1.74845e-16
SKAP1	0.405658	1.76568e-16
TRIB1	0.865643	1.76892e-16
BLM	0.552672	1.79125e-16
TLR9	0.569991	1.82837e-16
CYR61	1.03858	1.92104e-16
CBFA2T3	0.567223	2.02517e-16
LBP	0.598017	2.0286e-16
TBXAS1	0.568642	2.17481e-16
CYSTM1	0.420131	2.28746e-16
FNDC1	0.981021	2.47954e-16
TCIRG1	0.677283	2.59844e-16
CNRIP1	0.531548	2.77492e-16
DNAAF1	0.654406	2.87587e-16
SDF2L1	0.903834	2.93298e-16
PARM1	1.0696	2.96529e-16
CD163	0.77248	3.10989e-16
ARID3A	0.551885	3.40655e-16
CYYR1	0.48804	3.45333e-16
CASC15	0.313591	3.50105e-16
MLEC	0.468694	3.74471e-16
FICD	0.830934	3.85444e-16
CR1	0.341208	3.87217e-16
SYDE1	0.313938	4.17182e-16
PTPRU	0.436964	4.19185e-16
FLOT1	0.426417	4.22746e-16
MOGS	0.643553	4.28309e-16
TPM1	0.702893	4.30831e-16
C1QC	0.790279	4.34363e-16
ZNF671	0.3662	4.48929e-16
RAB5C	0.502272	4.61748e-16
CRELD2	0.707576	4.65466e-16
TCTN3	0.467599	5.10373e-16
ARMCX3	0.729465	5.202e-16
KLF12	0.614157	5.2456e-16
EVI2A	0.790801	5.31682e-16
STOM	0.411833	5.58166e-16
EDEM1	0.576181	6.17754e-16
PTK2B	0.53293	6.18824e-16
CSRP1	0.415147	6.41903e-16
LOC374443	0.535002	6.50293e-16
COL4A3	0.88658	6.7415e-16
ALPL	0.820328	6.83947e-16
GTSF1	0.571743	6.91339e-16
RFLNB	0.70898	6.98557e-16
CTH	0.975324	7.2376e-16
FAM20A	0.828638	7.95265e-16
IGFLR1	0.510443	8.17483e-16
FCGR1B	0.602004	8.20054e-16
GANAB	0.716944	8.38745e-16
NEU3	0.483256	8.41064e-16
RASGRP2	0.395898	8.53345e-16
DGKD	0.353746	8.70648e-16
SCCPDH	0.419125	8.96303e-16
WNT2	0.646254	9.08386e-16
EGFL7	0.517716	9.10922e-16
NRROS	0.516569	1.05018e-15
IRF8	0.573935	1.06706e-15
FTH1P5	0.316337	1.0682e-15
INPP4A	0.757842	1.08662e-15
HLA-DMB	0.501324	1.15459e-15
ABTB1	0.373964	1.16006e-15
ADAM12	0.863956	1.19017e-15
SLC2A9	0.408301	1.20394e-15
KCNA3	0.688015	1.22227e-15
HOXB2	0.501362	1.26617e-15
KCNN4	0.484263	1.29167e-15
ITGA4	0.642222	1.39669e-15
RCC1L	0.325453	1.40363e-15
PIP4K2A	0.436859	1.48e-15
VNN1	0.975987	1.49107e-15
IL5RA	0.449635	1.51237e-15
HIC1	0.449814	1.60314e-15
UCP2	0.837313	1.60643e-15
IL32	0.654367	1.61292e-15
BTN3A1	0.518997	1.63589e-15
GJA5	0.545366	1.68082e-15
MYH11	0.49505	1.73001e-15
GOLPH3L	0.457505	1.83826e-15
PDE7B	0.52652	1.90659e-15
G0S2	0.836209	1.93103e-15
SSR2	0.430303	1.97576e-15
MMP25	0.428151	2.00432e-15
PLEKHA6	0.378207	2.01426e-15
ST3GAL5	0.436452	2.04917e-15
RGS18	0.717838	2.06395e-15
MS4A1	1.34188	2.1007e-15
MGP	0.82444	2.1562e-15
IL24	0.830963	2.25262e-15
TMEM163	0.372209	2.25844e-15
STAT4	0.51219	2.27708e-15
GALNT5	0.506247	2.32908e-15
WNT5B	0.58394	2.32966e-15
GRID1	0.376935	2.34408e-15
MGAT4A	0.44311	2.40444e-15
KDELR2	0.513506	2.46906e-15
TMEM263	0.701188	2.47212e-15
C2orf88	0.489058	2.50251e-15
PDE4B	0.835927	2.57113e-15
WDFY4	0.448567	2.58664e-15
NCEH1	0.636031	2.69035e-15
LSM10	0.467891	2.72813e-15
KISS1R	0.783937	2.79495e-15
NFKBIE	0.386332	2.8128e-15
NOTCH4	0.445801	2.83562e-15
TLR4	0.454379	2.84651e-15
MSRB1	0.336318	2.855e-15
KLHDC7B	0.520723	2.86898e-15
SHROOM4	0.351092	2.87079e-15
FMNL3	0.372591	2.94971e-15
GRAMD1B	0.333966	2.99353e-15
CCL5	0.664742	3.15802e-15
DENND5A	0.438673	3.21535e-15
DPEP2	0.37927	3.32856e-15
SLC43A1	0.356638	3.52565e-15
LOC101926963	0.400929	3.65304e-15
CDC42BPA	0.278969	3.8222e-15
LYVE1	0.524348	3.86695e-15
CXCL8	1.27924	4.0119e-15
CD52	0.757957	4.13893e-15
ISG20	0.927778	4.27926e-15
PBX2	0.406516	4.30554e-15
ICAM1	0.670251	4.3168e-15
RPS6KA2	0.557837	4.33094e-15
NME4	0.565662	4.40925e-15
CSF2RA	0.433906	4.50651e-15
C1orf162	0.494025	4.58212e-15
ARFGAP3	0.516048	4.64016e-15
CCR1	0.635582	4.74245e-15
NTN1	0.505696	4.8679e-15
C1QTNF1	0.402967	4.99318e-15
IGFBP4	0.99251	5.03456e-15
PCDH12	0.331688	5.05844e-15
CYP11A1	0.498788	5.50637e-15
LAMA1	0.287215	5.57228e-15
THY1	0.533392	5.57956e-15
DAAM2	0.450413	5.80895e-15
MGAT1	0.46377	6.20034e-15
APOBEC3G	0.723117	6.6126e-15
PARVG	0.438851	6.76765e-15
NR5A2	0.384308	7.04545e-15
AP2B1	0.372193	7.20066e-15
SDC2	0.586029	7.21044e-15
LST1	0.490616	7.3803e-15
CD248	0.433434	7.54254e-15
SLC25A20	0.335441	7.71965e-15
SHC1	0.468074	8.33545e-15
ATF6	0.339282	8.40872e-15
AQP9	0.727554	8.44293e-15
SLC40A1	0.557333	8.47804e-15
G6PC3	0.341385	8.70094e-15
PLEKHF1	0.368534	8.89595e-15
PDIA4	0.744006	9.03146e-15
BATF	0.455918	9.24019e-15
LAPTM5	0.719143	9.78687e-15
CHI3L2	0.735724	9.81122e-15
MPP1	0.294334	9.81951e-15
ADGRF1	0.780036	1.00576e-14
POU2F2	0.497705	1.01763e-14
C1orf54	0.408237	1.02278e-14
RAB29	0.507119	1.03859e-14
FAR2	0.47338	1.07439e-14
TIE1	0.789371	1.08691e-14
PLOD1	0.455718	1.1082e-14
NRGN	0.460503	1.17345e-14
PREB	0.512922	1.20168e-14
TNFRSF4	0.484042	1.2133e-14
JAML	0.489673	1.26412e-14
PODXL	0.523421	1.297e-14
FAM107B	0.812149	1.38287e-14
RBMS2	0.395173	1.45759e-14
CCL18	1.08961	1.46725e-14
DTX4	0.36753	1.48919e-14
RHOJ	0.687568	1.58333e-14
GJC1	0.682112	1.59456e-14
P2RY10	0.46117	1.65668e-14
MAN1A1	0.57314	1.67722e-14
TRIB3	0.465845	1.70621e-14
CCM2	0.525294	1.73905e-14
GSEC	0.206264	1.75895e-14
CHPF	0.514005	1.82448e-14
TNFAIP6	0.861247	1.84423e-14
SERP1	0.442947	1.91046e-14
HSPA12B	0.465303	1.93322e-14
FZD2	0.33297	1.94037e-14
PPCDC	0.626023	1.94821e-14
CTSZ	0.626425	2.02604e-14
CD300LF	0.440811	2.10064e-14
XPR1	0.411228	2.10179e-14
CHPF2	0.426573	2.10842e-14
CEACAM1	0.742932	2.14815e-14
TSPAN7	0.426803	2.25536e-14
FBLN7	0.368204	2.27354e-14
C11orf24	0.413459	2.36898e-14
ECE1	0.381011	2.61716e-14
PDIA6	0.487945	2.6392e-14
LIME1	0.617166	2.66964e-14
EBF1	0.808615	2.74804e-14
ARHGEF15	0.347994	2.85644e-14
HCST	0.402069	2.8758e-14
L3MBTL2	0.245543	2.89588e-14
TMEM205	0.571189	2.9706e-14
SULF1	0.595303	3.10148e-14
CASP3	0.445511	3.10384e-14
CRACR2A	0.466598	3.1733e-14
LOC100129034	0.547967	3.29266e-14
ATP8B2	0.668294	3.51847e-14
STK4	0.381958	3.52121e-14
FAM162B	0.49757	3.63635e-14
RGS2	0.867081	3.65497e-14
NRCAM	0.677725	3.68375e-14
PLCL2	0.511724	3.73037e-14
TCF3	0.466918	3.7412e-14
KRTCAP2	0.684524	3.79982e-14
FAM78A	0.502077	4.22964e-14
TOR3A	0.592695	4.26469e-14
GNLY	0.624529	4.27641e-14
ZC3H12D	0.809312	4.32485e-14
FARP1	0.363784	4.4217e-14
TBX2	0.389105	4.43233e-14
LOXL3	0.300326	4.56349e-14
NEDD9	0.79213	4.57456e-14
GIMAP8	0.569997	4.82519e-14
CD99L2	0.410931	4.87634e-14
PHLDA1	0.683195	5.10189e-14
DAB2	0.620824	5.10693e-14
C2	0.39632	5.37624e-14
FILIP1L	0.589269	5.49261e-14
CST7	0.522483	5.73494e-14
CEP85L	0.565006	5.75731e-14
FYN	0.451501	5.90682e-14
TRANK1	0.376497	6.03035e-14
LAMA4	0.551877	6.11558e-14
PROK2	1.04455	6.11764e-14
KIRREL1	0.375215	6.24258e-14
PPBP	1.0692	6.48949e-14
GLT8D2	0.427743	6.68359e-14
VPS13C	0.648325	6.71309e-14
NNMT	0.774432	6.88469e-14
NRN1	0.449936	7.16499e-14
TRPA1	0.517799	7.22537e-14
XCL1	0.513803	7.55516e-14
IFITM2	0.525716	7.59807e-14
CLIP3	0.421168	7.7319e-14
GZMB	0.759793	7.8182e-14
SIX1	0.541529	7.92696e-14
GZMK	0.783497	7.95229e-14
CYP4X1	0.742572	8.92068e-14
IRF1	0.520462	9.26642e-14
FOS	1.24811	9.30442e-14
MGAT2	0.644673	9.39348e-14
MAN2A2	0.214401	9.44069e-14
PLPP7	0.456637	1.00619e-13
STARD8	0.293683	1.08094e-13
PRF1	0.413728	1.09233e-13
LOC100506098	0.782196	1.10569e-13
GPX7	0.672423	1.10761e-13
ZBTB20	0.529957	1.10768e-13
VCAM1	0.702332	1.11147e-13
DPEP1	0.328574	1.11324e-13
CD177	1.1011	1.14564e-13
TFEC	0.543561	1.14585e-13
SRPRA	0.516373	1.15089e-13
GIMAP2	0.7261	1.15677e-13
VKORC1	0.45493	1.20158e-13
SLAMF6	0.594956	1.20887e-13
FCMR	0.495164	1.24816e-13
LIN7A	0.339778	1.26416e-13
LIMS2	0.356097	1.32669e-13
SLAMF1	0.332115	1.39297e-13
SLC12A7	0.290265	1.42515e-13
IGDCC4	0.795023	1.43126e-13
LYL1	0.363048	1.48174e-13
ATF5	0.730806	1.48461e-13
CYSLTR1	0.65126	1.50953e-13
ST6GALNAC4	0.768074	1.52284e-13
FGR	0.336101	1.52532e-13
TPK1	0.394363	1.54639e-13
AOAH	0.416541	1.59606e-13
P2RY13	0.601387	1.59606e-13
APOE	0.399601	1.61336e-13
HBB	0.947584	1.62173e-13
GFI1	0.37163	1.66469e-13
SEMA3G	0.452916	1.66667e-13
GLIPR2	0.434285	1.89548e-13
GCHFR	0.409945	1.91272e-13
SLC15A3	0.423216	1.9751e-13
ALPK2	0.570895	1.9789e-13
CD86	0.524331	2.01704e-13
OSGIN1	0.515949	2.03796e-13
H1FX	0.771021	2.11638e-13
NFKBID	0.367174	2.23758e-13
TCIM	0.705586	2.34234e-13
FAP	0.609171	2.36566e-13
ERN1	0.750889	2.5372e-13
MTFP1	0.352592	2.58704e-13
THBS1	0.475191	2.72948e-13
LCNL1	0.359843	2.72994e-13
NOSTRIN	0.48763	2.85328e-13
PLEKHO2	0.381052	2.85452e-13
IL18BP	0.444211	2.9141e-13
PLA2G4C	0.629584	3.11347e-13
CSMD2	0.233382	3.12681e-13
MOCS1	0.465281	3.15204e-13
RGS16	0.448177	3.38648e-13
ABI3	0.277612	3.40882e-13
SND1-IT1	0.424029	3.55404e-13
GGT5	0.428759	3.87357e-13
PYCR1	0.304615	3.8986e-13
LILRB2	0.469295	3.91704e-13
EFEMP2	0.53647	3.92267e-13
EIF2AK3	0.565448	3.95048e-13
RUNX2	0.614347	4.08612e-13
CDX1	0.377289	4.4725e-13
C1GALT1C1	0.374085	5.06487e-13
DXO	0.261882	5.07512e-13
MANF	0.406155	5.08768e-13
BCAT1	0.900926	5.16252e-13
GCKR	0.274718	5.34183e-13
P4HTM	0.391873	5.41081e-13
PMEPA1	0.519936	5.53337e-13
PGGHG	0.495196	5.61448e-13
LIPE	0.379619	5.64549e-13
RPN1	0.599217	5.69307e-13
COL4A4	0.653492	5.70423e-13
SLC45A3	0.296651	5.8732e-13
TMC8	0.539896	5.87465e-13
FAM198B	0.600093	6.04743e-13
DET1	0.384209	6.04928e-13
CYTOR	0.285516	6.13931e-13
SIGLEC1	0.336356	6.19795e-13
NAT9	0.323591	6.26245e-13
TTYH3	0.420034	6.36335e-13
SYNPO	0.473341	6.5766e-13
TMEM214	0.518148	6.68486e-13
RAB3A	0.379192	6.69647e-13
RCN1	0.387743	6.85329e-13
TIMP1	0.729509	6.85969e-13
CD22	0.292365	7.73919e-13
FBLN5	0.535132	7.7974e-13
GCA	0.558959	7.80925e-13
CBX7	0.383396	7.91062e-13
SERPINH1	0.652145	7.96898e-13
CLPTM1L	0.899495	7.98604e-13
SIPA1	0.451995	8.05902e-13
DPH7	0.305353	8.15349e-13
BCAR3	0.365739	8.38797e-13
ALDH1L2	0.924846	8.69912e-13
PHC2	0.338685	8.85828e-13
SCN1B	0.321711	9.0685e-13
CCL19	0.871955	9.12598e-13
PLA2G7	0.63604	1.02941e-12
CCR2	0.667517	1.0348e-12
PAK3	0.384611	1.0788e-12
FNDC4	0.340817	1.13172e-12
UBE2J1	0.61902	1.13891e-12
CNPY2	0.427194	1.17589e-12
MYEF2	0.413837	1.2035e-12
HEXA	0.374407	1.21389e-12
MGAT3	0.404686	1.29879e-12
HAGLR	0.252691	1.32168e-12
BMP1	0.292472	1.41997e-12
APBA2	0.291161	1.455e-12
LRG1	0.438887	1.45899e-12
TMEM132A	0.456116	1.4617e-12
RASAL3	0.515991	1.47263e-12
CLCA4	0.877826	1.50897e-12
TM9SF2	0.382914	1.51854e-12
RAB39B	0.604233	1.53242e-12
PCAT19	0.319477	1.6052e-12
SOD3	0.456654	1.61539e-12
SHE	0.316878	1.64014e-12
RELT	0.304961	1.68726e-12
CNTNAP1	0.360069	1.81226e-12
BISPR	0.419599	1.83912e-12
BST1	0.30012	1.85605e-12
SFRP2	0.781864	1.85897e-12
FAT4	0.548707	1.8929e-12
LY86	0.418167	1.9191e-12
ADAM19	0.440718	2.02072e-12
REEP5	0.442128	2.08662e-12
TMEM229B	0.312418	2.08861e-12
FBP1	0.524064	2.19424e-12
GNA12	0.248234	2.36997e-12
SEC24A	0.560804	2.46285e-12
IFI35	0.551475	2.49814e-12
CD247	0.418874	2.62215e-12
ACTG2	0.315455	2.64068e-12
ALDH1A3	0.632394	2.72113e-12
DERL1	0.434201	2.87686e-12
C3orf18	0.276442	2.88401e-12
RRAS	0.461611	2.88449e-12
LYZ	0.589746	2.88838e-12
IGFBP7	0.390425	2.89193e-12
PTPN18	0.379089	2.93313e-12
CENPV	0.426317	3.11809e-12
OAF	0.41772	3.11973e-12
PIK3R6	0.261743	3.18003e-12
PIGT	0.310491	3.199e-12
NKG7	0.554742	3.2167e-12
CSGALNACT1	0.5548	3.23674e-12
DHRS9	0.510494	3.25319e-12
PCAT7	0.302547	3.33393e-12
CMAHP	0.695928	3.38918e-12
TMEM59	0.35711	3.44525e-12
IL3RA	0.341913	3.54501e-12
PDE1B	0.286573	3.62028e-12
GGA2	0.244401	3.62397e-12
TRPM6	0.421099	3.76312e-12
FKBP2	0.574713	3.78503e-12
PITPNM1	0.374665	3.84495e-12
HBD	0.610316	3.89266e-12
PILRA	0.423361	4.00228e-12
IFNAR1	0.375375	4.1812e-12
RAB33A	0.362724	4.25629e-12
FAM69A	0.559447	4.33252e-12
TNS2	0.496949	4.46857e-12
GLIS2	0.403428	4.58389e-12
LINC00525	1.01123	4.59771e-12
FGF2	0.304525	4.65017e-12
TMED9	0.41882	4.70423e-12
ZCCHC24	0.434097	4.73141e-12
PKHD1L1	0.853394	4.76277e-12
FMO1	0.778044	4.78539e-12
ADAMTS6	0.44432	4.83002e-12
HLA-C	0.455669	4.84532e-12
TRAM1	0.506037	4.89906e-12
ELMOD3	0.255726	4.96615e-12
PIF1	0.279867	5.03828e-12
MUC1	0.485845	5.20185e-12
CFH	0.56379	5.34031e-12
EGFLAM	0.339414	5.36521e-12
IL15RA	0.324475	5.45335e-12
FLNC	0.284872	5.50097e-12
TRIM27	0.317324	5.53312e-12
CTHRC1	0.659701	5.54286e-12
AIP	0.386469	5.6545e-12
DDIT3	0.283823	5.67216e-12
TGOLN2	0.354928	5.67881e-12
MCTP2	0.431021	5.90428e-12
GNE	0.601927	6.05919e-12
TYK2	0.397479	6.09642e-12
FTH1	0.472858	6.2082e-12
SPARCL1	0.491731	6.32047e-12
RAB8B	0.460822	6.41413e-12
STX2	0.319439	6.69688e-12
MAPKAPK2	0.350832	6.81495e-12
PLCB2	0.290247	6.96021e-12
GPRIN3	0.396576	7.14838e-12
TCF4	0.460677	7.18357e-12
SLC50A1	0.328752	7.20636e-12
GLRX	0.54626	7.73784e-12
TSPAN33	0.311639	7.83665e-12
LRRC8C	0.489724	7.86995e-12
PLEKHO1	0.515171	7.9235e-12
SMIM3	0.423411	7.95251e-12
EMP3	0.710111	7.99487e-12
HENMT1	0.324962	8.05029e-12
DPAGT1	0.367552	8.36506e-12
GRASP	0.30965	8.48673e-12
CIRBP-AS1	0.329418	8.81397e-12
SLC45A4	0.352413	9.08944e-12
ADAMTS2	0.517483	9.20339e-12
KCNAB2	0.365865	9.29059e-12
SLC7A6	0.321866	9.52589e-12
WISP1	0.733915	9.70888e-12
LSP1	0.587799	9.82977e-12
CD209	0.420856	9.86013e-12
TXNIP	0.536347	9.91173e-12
CD69	0.941546	1.0323e-11
AIM2	0.587573	1.05669e-11
ADAMTS1	0.684251	1.06639e-11
GMIP	0.353499	1.07123e-11
P2RY6	0.372795	1.07372e-11
SLAMF8	0.519991	1.07516e-11
SSH2	0.32393	1.09993e-11
ASB16-AS1	0.303483	1.16837e-11
CCPG1	0.477563	1.18871e-11
ANTXR2	0.517898	1.20922e-11
CUL7	0.238172	1.23004e-11
CNPY3	0.366408	1.25561e-11
VWA1	0.456432	1.26421e-11
C15orf39	0.442007	1.2684e-11
GDF15	0.517582	1.32048e-11
PLD3	0.60441	1.32545e-11
PKN1	0.518902	1.33133e-11
CRTAP	0.278591	1.33825e-11
ACOXL	0.41165	1.3786e-11
RIPOR2	0.626854	1.4024e-11
C1QTNF6	0.397193	1.40335e-11
PDGFB	0.29906	1.43648e-11
ITGB1	0.304651	1.45845e-11
ERGIC1	0.521662	1.56275e-11
CD84	0.453038	1.62073e-11
LILRB3	0.367773	1.6399e-11
PLA2G16	0.446498	1.64056e-11
LCN10	0.310616	1.64399e-11
ARPC1B	0.442962	1.65575e-11
SPCS1	0.479428	1.67918e-11
RGN	0.23318	1.72639e-11
IL1A	0.802568	1.92557e-11
SPRY4	0.351479	1.92903e-11
EPHA7	0.686994	1.94014e-11
FBH1	0.386866	1.96356e-11
CLEC4E	0.327906	2.04402e-11
LGALS1	0.689982	2.10762e-11
C1QB	0.645535	2.14003e-11
SOAT1	0.404804	2.21657e-11
MS4A7	0.634264	2.26351e-11
CTSK	0.472493	2.37067e-11
VPREB3	0.404477	2.47912e-11
PF4	0.500334	2.49882e-11
MRC2	0.376911	2.53011e-11
NFATC3	0.206365	2.57666e-11
MMP13	1.1166	2.62074e-11
RBP5	0.31857	2.64217e-11
LOC100507006	0.272197	2.69514e-11
PCTP	0.381845	2.80732e-11
RNF121	0.362413	2.8393e-11
FCRL3	0.581278	2.96734e-11
RSPO3	0.242441	2.96975e-11
LOC440792	0.286846	3.04747e-11
MCAM	0.445208	3.19288e-11
MAN2B1	0.463336	3.22139e-11
STC2	0.304679	3.22707e-11
SPCS2	0.49306	3.22908e-11
HSPC324	0.208448	3.2335e-11
LAYN	0.438045	3.28963e-11
TLR8	0.580849	3.29671e-11
SEPT3	0.373556	3.31621e-11
PAX5	0.510837	3.34388e-11
ZMYM6	0.369316	3.37729e-11
PBXIP1	0.309872	3.37979e-11
SHC2	0.322863	3.46502e-11
SCUBE2	0.434766	3.48105e-11
LINC00996	0.206898	3.54882e-11
RABAC1	0.686687	3.6314e-11
TNFAIP8L2	0.281323	3.67036e-11
MMP11	0.353325	3.67235e-11
C19orf54	0.32709	3.68774e-11
MIR142	0.429631	3.69676e-11
HSPG2	0.508869	3.71204e-11
TNFRSF13B	0.409752	3.76632e-11
GIMAP6	0.511797	3.78108e-11
C11orf21	0.402394	3.87289e-11
IFT27	0.516539	4.00162e-11
IKBIP	0.576411	4.0076e-11
SEC61A1	0.382752	4.09506e-11
LPL	0.44635	4.12148e-11
SIL1	0.430095	4.13479e-11
SIGIRR	0.417518	4.26868e-11
SLC16A4	0.416427	4.57843e-11
SPOCK2	0.387893	4.59892e-11
PTPRG	0.545714	4.62776e-11
TSPYL2	0.248446	4.63175e-11
BTN3A2	0.749925	4.70944e-11
RHPN2	0.285415	4.73642e-11
MOB3A	0.53655	4.78097e-11
ADPGK	0.239744	4.96805e-11
TSPAN1	0.359416	4.9987e-11
LINC00528	0.256201	5.10519e-11
SVEP1	0.310442	5.14227e-11
CGAS	0.431141	5.33908e-11
DUSP6	0.561097	5.34361e-11
VMO1	0.404726	5.35887e-11
SERINC2	0.569036	5.36676e-11
TAPBP	0.654253	5.36867e-11
TMEM230	0.372238	5.44874e-11
HLX	0.431092	5.4591e-11
SOCS1	0.49991	5.48738e-11
CLIC4	0.388713	5.56244e-11
ALAS2	0.40649	5.70152e-11
SEMA6A	0.281886	5.74731e-11
TNFRSF10D	0.422414	5.77849e-11
DLL4	0.299281	5.97142e-11
RAB27A	0.388335	6.05244e-11
GIPR	0.307602	6.14267e-11
MMRN2	0.436003	6.26407e-11
HOXB7	0.362235	6.34163e-11
TAZ	0.20385	6.5082e-11
LY6G5C	0.299047	6.52215e-11
CFAP54	0.339862	6.71173e-11
CD6	0.317844	6.72149e-11
KCNIP3	0.251588	6.93568e-11
MARC2	0.31982	6.9427e-11
AZIN2	0.248342	6.97708e-11
WARS	0.534274	7.24218e-11
IL2RA	0.397174	7.35903e-11
ARHGEF6	0.40673	7.76961e-11
SEZ6L2	0.393359	7.85615e-11
ARHGAP29	0.537641	8.08335e-11
CDK2AP2	0.567679	8.19914e-11
RAPGEF1	0.3228	8.28302e-11
C12orf45	0.344074	8.3854e-11
KCNIP2	0.246604	8.79416e-11
PARVB	0.46747	8.83002e-11
CADM1	0.641978	8.9314e-11
RDH10	0.571411	9.38219e-11
BAZ2A	0.298842	9.47744e-11
CD163L1	0.302554	9.52067e-11
HEYL	0.283241	9.53543e-11
ATP8A1	0.544919	9.81155e-11
CUTA	0.376928	9.8502e-11
MMP2	0.64343	1.00721e-10
HMGN4	0.341746	1.02496e-10
ZNF488	0.318509	1.04343e-10
SH2B2	0.406788	1.04597e-10
NLRC3	0.591591	1.0662e-10
MRC1	0.527362	1.08285e-10
NLGN2	0.346626	1.09546e-10
LRRN3	0.442873	1.11244e-10
ARHGAP6	0.484247	1.12698e-10
TRAF1	0.307887	1.13392e-10
NAGLU	0.472396	1.14387e-10
RNF207	0.384333	1.1495e-10
PLXNA3	0.3397	1.15298e-10
SIX5	0.386833	1.15651e-10
C3AR1	0.435077	1.1597e-10
PIK3CD	0.352996	1.19306e-10
PAPSS2	0.51896	1.19399e-10
HLA-F	0.420133	1.20633e-10
KCNH2	0.262969	1.20867e-10
CD3E	0.45187	1.22428e-10
GPR183	0.539005	1.22666e-10
TMEM258	0.403305	1.26565e-10
CDH11	0.532243	1.27385e-10
AARS	0.398277	1.28388e-10
STRIP2	0.415489	1.31805e-10
MED22	0.39188	1.33467e-10
AOC3	0.458024	1.33601e-10
VAMP1	0.603234	1.34076e-10
MYRF	0.310418	1.3442e-10
CCR10	0.432658	1.40185e-10
CHAC1	0.612911	1.40438e-10
AKR1A1	0.327131	1.41507e-10
ERG	0.51107	1.44119e-10
DNAJC1	0.602106	1.469e-10
APOL1	0.360418	1.51747e-10
NFYA	0.317914	1.5558e-10
IFITM1	0.286615	1.5917e-10
SPATS2	0.633225	1.59489e-10
HYI	0.312756	1.61425e-10
OLFML3	0.547268	1.62161e-10
IQCG	0.381882	1.63985e-10
KCTD12	0.437002	1.66656e-10
CD33	0.312139	1.69131e-10
STON1	0.470864	1.71538e-10
DENND6B	0.439431	1.73018e-10
TRAC	0.536481	1.77214e-10
PRKCQ-AS1	0.291561	1.79028e-10
BTN2A2	0.352038	1.80485e-10
FOXF1	0.537404	1.83959e-10
C1QL1	0.313611	1.8675e-10
LINC00944	0.446256	1.87617e-10
CHKA	0.267381	1.87808e-10
STARD3NL	0.433272	1.91783e-10
LMCD1	0.301374	1.93018e-10
SEPT7P2	0.28503	1.938e-10
PTAFR	0.32237	1.94723e-10
SLC16A2	0.307334	1.95299e-10
CREM	0.444634	1.98434e-10
NEK6	0.314204	2.00897e-10
FFAR2	0.615026	2.0245e-10
NLRP7	0.400072	2.11585e-10
UGT2B17	0.752217	2.16395e-10
TYROBP	0.477693	2.16397e-10
IVD	0.272476	2.21788e-10
KLHL22	0.24808	2.23114e-10
PIP5K1A	0.287677	2.23196e-10
RASA3	0.353754	2.24082e-10
APLN	0.318396	2.24719e-10
PHTF1	0.258867	2.28883e-10
CCDC134	0.402449	2.2899e-10
NRIP3	0.308915	2.29382e-10
HLA-DRB6	0.370224	2.2981e-10
LOC101928443	0.348278	2.36963e-10
CCRL2	0.297223	2.39473e-10
MNDA	0.676122	2.41019e-10
BFSP2	0.31099	2.43113e-10
VPS18	0.297008	2.4416e-10
LOC100507291	0.219942	2.54469e-10
RFTN2	0.282268	2.56514e-10
ACSS1	0.322988	2.61218e-10
GPER1	0.280346	2.64381e-10
DDR2	0.5475	2.64845e-10
CARD11	0.313949	2.70095e-10
BET1L	0.377356	2.72329e-10
SLC2A6	0.444502	2.729e-10
MDK	0.538336	2.89196e-10
PRND	0.257933	3.04537e-10
CMTM3	0.336115	3.07077e-10
CATIP-AS1	0.300768	3.22539e-10
CCDC88B	0.296899	3.34613e-10
BCL2A1	0.763858	3.35869e-10
PATL2	0.264515	3.39943e-10
ECM1	0.64894	3.41453e-10
SLC46A1	0.236718	3.44038e-10
TMPRSS4	0.449422	3.45637e-10
MILR1	0.268587	3.49256e-10
MMD	0.406714	3.49884e-10
CHSY3	0.431096	3.50771e-10
PLA2G2D	0.463072	3.52018e-10
TRPV2	0.354031	3.63249e-10
HDAC6	0.310171	3.67789e-10
ST5	0.422791	3.68343e-10
BICD1	0.257603	3.69579e-10
PITPNC1	0.330764	3.77393e-10
ASS1	0.601204	3.79723e-10
SHMT2	0.333995	3.90079e-10
TM9SF1	0.448744	3.98738e-10
STAT5A	0.224421	4.02585e-10
BFAR	0.343526	4.17119e-10
RPS10P7	0.244551	4.1732e-10
TIMM17B	0.296582	4.24256e-10
CACNA1C	0.247248	4.26109e-10
AQP1	0.547863	4.29264e-10
GGTLC1	0.348481	4.29507e-10
DARS2	0.264032	4.30404e-10
ARHGAP31	0.319329	4.30878e-10
SLC35G2	0.341396	4.50828e-10
PTPRM	0.419678	4.53666e-10
LHFPL6	0.392063	4.55333e-10
PSTPIP1	0.3185	4.57416e-10
MASP1	0.405888	4.61747e-10
MSI2	0.498779	4.63945e-10
PDPN	0.345545	4.65119e-10
GPR34	0.618706	4.66629e-10
SMOC2	0.571504	4.70284e-10
IL7R	0.638926	4.80978e-10
FLT3	0.278627	4.89755e-10
MRGPRF	0.484841	4.96111e-10
CLN3	0.323181	5.11389e-10
CD63	0.428954	5.31531e-10
PASK	0.356052	5.35118e-10
TM9SF4	0.429232	5.36437e-10
TJAP1	0.220953	5.44907e-10
SELENOS	0.513772	5.49101e-10
VASH1-AS1	0.217236	5.54542e-10
TRHDE	0.342137	5.65299e-10
ZBTB46	0.284707	5.72102e-10
CDK5RAP3	0.387085	5.84071e-10
LMAN1	0.338008	5.84439e-10
HIBADH	0.402144	5.96879e-10
PRKACB	0.453848	6.00117e-10
MYOZ1	0.243502	6.07565e-10
UNC93B1	0.356858	6.10239e-10
RGS19	0.301498	6.24398e-10
RIPOR1	0.261791	6.33615e-10
BTN3A3	0.595589	6.40788e-10
ZNF747	0.315189	6.46302e-10
CREB3	0.28662	6.51002e-10
CCR7	0.636059	6.54866e-10
P4HA1	0.381563	6.58617e-10
TMBIM6	0.374334	6.63584e-10
IL19	0.635915	6.67253e-10
PALM	0.283915	6.86767e-10
P4HA3	0.318552	6.95951e-10
SCARA5	0.50126	7.11266e-10
CD74	0.687925	7.12257e-10
GHDC	0.427501	7.1325e-10
RNF130	0.455133	7.28621e-10
CYBB	0.533921	7.59821e-10
SCG5	0.242486	7.8535e-10
TMEM208	0.36414	8.16087e-10
CXCL2	0.915257	8.18628e-10
TMEM71	0.462078	8.25128e-10
CYP4V2	0.307529	8.43432e-10
CMTM2	0.388596	8.47801e-10
NCSTN	0.267132	8.82062e-10
CYB561A3	0.278198	8.99557e-10
PCED1B-AS1	0.253176	9.05171e-10
GAS2L2	0.259158	9.13763e-10
SLC2A11	0.405605	9.14917e-10
INHBA	0.733629	9.19785e-10
SOX13	0.271321	9.20101e-10
ICAM4	0.405918	9.25318e-10
ARAF	0.312844	9.39082e-10
RNF212	0.234305	9.4533e-10
LINC00312	0.350685	9.67449e-10
CLDN5	0.397073	9.68258e-10
BIRC3	0.51292	9.86786e-10
HLA-DOA	0.365081	1.01158e-09
FAM124B	0.258264	1.02066e-09
ATRAID	0.301394	1.04292e-09
SLC6A13	0.384947	1.05366e-09
ABCB1	0.378399	1.05814e-09
HAS2	0.6171	1.06069e-09
CRACR2B	0.339922	1.06357e-09
MCL1	0.274263	1.11916e-09
CPLX1	0.507281	1.14059e-09
TRAF3IP3	0.378557	1.17715e-09
ARHGEF25	0.265733	1.17815e-09
SOX18	0.616193	1.18335e-09
HEG1	0.339531	1.1962e-09
PFKFB3	0.472755	1.19821e-09
RANGRF	0.379337	1.24493e-09
ARHGAP4	0.320934	1.26289e-09
DHTKD1	0.35264	1.27391e-09
RUBCNL	0.330243	1.27784e-09
EXOC6	0.329423	1.28782e-09
ITIH4	0.239616	1.30114e-09
AGTRAP	0.479408	1.31313e-09
TRPM8	0.22482	1.36355e-09
DENND4B	0.276278	1.37287e-09
JAM3	0.394359	1.38868e-09
SATB2	0.520722	1.38947e-09
TNFSF13B	0.550798	1.47859e-09
YIPF2	0.227716	1.48707e-09
OSTC	0.389545	1.48808e-09
COX4I2	0.269716	1.5395e-09
SPINDOC	0.241829	1.54117e-09
SPIB	0.33973	1.54478e-09
KLRG1	0.320009	1.54877e-09
MUC4	1.02601	1.57692e-09
LOC401320	0.356952	1.57968e-09
LMO2	0.380963	1.58452e-09
SH3RF3	0.306703	1.60494e-09
PLEK	0.377301	1.62291e-09
TMEM119	0.487339	1.68654e-09
RNF214	0.232017	1.68699e-09
GIT2	0.317345	1.7077e-09
CCDC80	0.527493	1.74722e-09
ITGB7	0.365457	1.76581e-09
SOX10	0.337763	1.82138e-09
LIF	0.272904	1.83914e-09
SLC41A2	0.351713	1.85587e-09
HOXD9	0.218988	1.8653e-09
CYB561D2	0.301795	1.87667e-09
CCL4	0.47145	1.879e-09
MAMDC4	0.248324	1.91668e-09
CEACAM21	0.396088	1.9793e-09
SND1	0.285302	2.10759e-09
VAMP5	0.330891	2.15611e-09
CNPY4	0.211392	2.18884e-09
KANK2	0.389321	2.21866e-09
MBTPS1	0.311262	2.23041e-09
TMC3-AS1	0.381825	2.23989e-09
C1R	0.493592	2.28168e-09
GPRC5C	0.24064	2.45475e-09
TXLNB	0.348483	2.55462e-09
CCDC50	0.315662	2.57184e-09
SVIP	0.425895	2.5732e-09
COL8A2	0.450299	2.59077e-09
IL6	0.818949	2.62435e-09
SKAP2	0.537246	2.63697e-09
FADS3	0.300725	2.65659e-09
HM13	0.475138	2.74218e-09
PAPPA	0.59905	2.76463e-09
HIST1H4I	0.235646	2.8609e-09
ALG5	0.369327	2.87429e-09
DPF1	0.237681	2.90248e-09
PSAP	0.350006	2.91346e-09
TNFRSF9	0.371429	2.92318e-09
SNAI3	0.252269	2.95115e-09
ENC1	0.254115	3.04599e-09
LRRC15	0.478926	3.05007e-09
TRAF5	0.483328	3.14453e-09
BCL6B	0.250909	3.15771e-09
DLC1	0.485419	3.21669e-09
TCTN1	0.21993	3.22331e-09
FPR3	0.399402	3.2502e-09
TBCEL	0.494442	3.31903e-09
PRKCSH	0.304899	3.41157e-09
KLHL3	0.327003	3.46131e-09
AGPAT1	0.311572	3.49085e-09
ZAP70	0.331657	3.58207e-09
ENPP4	0.513234	3.59356e-09
SPRY1	0.385704	3.62159e-09
ADAMDEC1	0.688609	3.6262e-09
SRBD1	0.345133	3.62622e-09
FLOT2	0.362654	3.68903e-09
MMP19	0.416486	3.7438e-09
ZNF281	0.478461	3.77286e-09
INMT	0.283353	3.80318e-09
LILRB4	0.285423	3.80656e-09
PPM1G	0.351928	3.84817e-09
HLA-B	0.426032	3.84978e-09
SCPEP1	0.360141	3.87539e-09
ISLR	0.41268	3.91838e-09
MFAP2	0.511226	3.93194e-09
RSPO4	0.281326	3.94871e-09
GRB2	0.285191	3.96909e-09
CELF3	0.226333	4.08666e-09
TCL1A	0.409512	4.13547e-09
RBM38	0.294058	4.14744e-09
TSPAN32	0.293416	4.16619e-09
ELF3	0.460666	4.20805e-09
VAV2	0.360799	4.26713e-09
TMEM255B	0.347804	4.28113e-09
CARD16	0.434499	4.30401e-09
PDE1A	0.290948	4.3391e-09
LINC00893	0.320531	4.3853e-09
NFATC1	0.320426	4.42579e-09
TMED5	0.453521	4.45118e-09
SSPN	0.455415	4.48488e-09
ABHD2	0.307374	4.51271e-09
TNIP3	0.443712	4.52919e-09
ATP8A2	0.265747	4.55621e-09
ARF4	0.248856	4.68528e-09
DCAF7	0.261748	4.74987e-09
MTHFD2	0.536685	4.76917e-09
IRF2	0.491284	4.87673e-09
ELL	0.28417	4.94944e-09
LINC00662	0.277883	4.96079e-09
URM1	0.245499	5.01007e-09
PTP4A2	0.30328	5.03769e-09
NLRP11	0.288231	5.06307e-09
FAM49A	0.352148	5.13726e-09
SNAP25	0.275043	5.22712e-09
GCLM	0.431596	5.23613e-09
PMP22	0.370297	5.24169e-09
S1PR4	0.230867	5.25414e-09
PARP1	0.238572	5.42345e-09
CNTD2	0.368103	5.53665e-09
NOS3	0.395264	5.59458e-09
STAG3	0.213181	5.6364e-09
PIEZO2	0.31946	5.63887e-09
TMEM198B	0.248905	5.67155e-09
WDR89	0.159827	5.77596e-09
ZNF701	0.179464	5.89908e-09
SIPA1L3	0.227305	5.94447e-09
HPCAL1	0.298283	6.04091e-09
NANS	0.373556	6.05242e-09
GZMA	0.578466	6.0564e-09
ADAM8	0.359433	6.16645e-09
SP140L	0.377672	6.23165e-09
ASTN2	0.242195	6.30918e-09
PPFIA2	0.214203	6.34181e-09
CCDC189	0.274721	6.40684e-09
ZNF697	0.306138	6.53714e-09
CTBS	0.36411	6.63547e-09
APLP1	0.325485	6.76029e-09
TCEAL3	0.276853	6.92159e-09
CTSB	0.269272	6.98547e-09
TTC9C	0.232565	7.2317e-09
LOC101928152	0.371614	7.24496e-09
TNFRSF14	0.264962	7.26886e-09
GNAI2	0.443308	7.2833e-09
GNA14	0.309462	7.37843e-09
RERG	0.259192	7.38247e-09
TOX2	0.396477	7.40724e-09
LTB	0.420535	7.45596e-09
SMTNL2	0.237061	7.48862e-09
FOXC1	0.289254	7.58075e-09
SLC1A3	0.362414	7.69013e-09
B3GAT3	0.278958	7.90829e-09
PI15	0.727731	7.91381e-09
SHISAL1	0.291389	7.94358e-09
SEC31B	0.29476	7.99043e-09
GNG2	0.4763	8.09375e-09
PPP1R14A	0.362295	8.10565e-09
ZEB1	0.457386	8.11778e-09
BRSK1	0.383972	8.23546e-09
TLR1	0.509409	8.49663e-09
OCEL1	0.214812	8.52526e-09
CPQ	0.410151	8.53916e-09
TXNDC12	0.270589	8.5516e-09
DOCK4	0.485272	8.5883e-09
OIT3	0.262102	8.71462e-09
PDLIM3	0.271822	8.86604e-09
PTPRN2	0.285878	8.98286e-09
PPIL2	0.204634	9.04346e-09
SWT1	0.272282	9.07318e-09
TECPR1	0.345028	9.09586e-09
CPT1A	0.305602	9.14322e-09
TNFRSF10C	0.336535	9.24946e-09
RIMS2	0.247594	9.2837e-09
GMDS	0.605949	9.3187e-09
MLXIP	0.462509	9.32849e-09
CHRDL2	0.306972	9.37204e-09
TMEM25	0.20717	9.51508e-09
SFT2D1	0.429752	9.65884e-09
CPXM1	0.543907	9.70058e-09
LMOD1	0.289471	9.70136e-09
PRX	0.269106	9.72727e-09
POSTN	0.542545	9.99038e-09
PI16	0.311558	1.01904e-08
CAPN5	0.270259	1.02254e-08
PDE10A	0.401682	1.02685e-08
LAMC2	0.618888	1.0407e-08
PGM5	0.439531	1.04796e-08
STAT5B	0.217515	1.05214e-08
TMEM8A	0.202547	1.0748e-08
ADGRG3	0.305792	1.08405e-08
MUC20	0.536106	1.08884e-08
NUTM2B	0.223699	1.10775e-08
ATM	0.42642	1.1158e-08
FAM69B	0.326437	1.13018e-08
MOXD1	0.427356	1.13943e-08
VSIG4	0.308871	1.14071e-08
HLA-G	0.394203	1.15141e-08
CFP	0.268048	1.15888e-08
ITGB2-AS1	0.423172	1.16125e-08
AKIP1	0.239016	1.16724e-08
SLC25A19	0.270033	1.17538e-08
TRPM2	0.260954	1.17877e-08
SMAD6	0.310432	1.18438e-08
RPRD2	0.291892	1.21808e-08
SECTM1	0.323637	1.22778e-08
CCL8	0.487482	1.2351e-08
FGD5	0.280427	1.26958e-08
EFHD1	0.285223	1.31673e-08
TRIO	0.291411	1.32536e-08
TTC7B	0.347216	1.33487e-08
CLIC6	0.361925	1.38346e-08
TUB	0.255928	1.40242e-08
DDX11	0.241047	1.40545e-08
ZYX	0.502169	1.42013e-08
ATP1A1	0.394463	1.42421e-08
SULT1E1	0.370997	1.42928e-08
HEY1	0.329898	1.43773e-08
POM121L12	0.386702	1.46095e-08
ZNF691	0.227228	1.47454e-08
CNTN4	0.314653	1.49275e-08
PLS1	0.510481	1.5398e-08
LOC652276	0.235546	1.54756e-08
CD72	0.276433	1.54898e-08
TTC38	0.296071	1.55826e-08
SAT1	0.2385	1.60379e-08
ITK	0.470349	1.61105e-08
HMGXB3	0.197302	1.61217e-08
PRKD2	0.379956	1.62025e-08
GNG11	0.481506	1.64582e-08
SYTL3	0.241169	1.66542e-08
LHFPL2	0.284142	1.67407e-08
PDE2A	0.253724	1.67692e-08
OTUD5	0.247439	1.69109e-08
SNCAIP	0.355614	1.69298e-08
AAAS	0.293986	1.70185e-08
TMCO4	0.232941	1.71987e-08
ORMDL3	0.250622	1.72868e-08
LIMD2	0.348318	1.73371e-08
CALHM5	0.266665	1.79498e-08
NFE2	0.31514	1.80944e-08
DSG2	0.442851	1.81156e-08
LOC692247	0.255996	1.84345e-08
KLRF1	0.219445	1.84578e-08
BAIAP3	0.221083	1.85277e-08
TMEM256	0.306025	1.88541e-08
MEIS3	0.25704	1.91854e-08
CYP26A1	0.319387	1.92291e-08
SCD5	0.414237	1.9472e-08
MCTP1	0.609222	1.96114e-08
B4GALT1	0.558094	1.97688e-08
TMEM106A	0.266874	2.00572e-08
DNAJC3	0.394904	2.01502e-08
BMP8B	0.361293	2.04059e-08
TCTA	0.216927	2.05009e-08
GBF1	0.395899	2.0804e-08
RIC8B	0.300046	2.08592e-08
A4GALT	0.404301	2.12731e-08
SLC46A3	0.34181	2.13269e-08
PRKAR2B	0.485422	2.16433e-08
FAM153A	0.193184	2.16622e-08
FUOM	0.314427	2.19161e-08
B4GALT5	0.409738	2.20188e-08
PTPN6	0.402127	2.2391e-08
CTSLP8	0.394855	2.24446e-08
YIPF1	0.273258	2.24666e-08
PIGK	0.407729	2.25074e-08
DUOXA2	0.411729	2.25638e-08
SLC25A38	0.261306	2.26108e-08
NAA40	0.360578	2.32765e-08
BAG2	0.244804	2.32927e-08
MGAM	0.269756	2.3352e-08
ANKRD44-IT1	0.135368	2.34921e-08
AGRN	0.426245	2.46684e-08
GPR55	0.253564	2.47056e-08
MMP3	1.12679	2.51289e-08
PLTP	0.525874	2.56296e-08
FOXF2	0.417813	2.6544e-08
ZNF469	0.290782	2.67159e-08
SLC1A1	0.54041	2.7049e-08
PRDM1	0.432576	2.70693e-08
TMEM47	0.466776	2.72302e-08
GUSB	0.383478	2.72831e-08
FHOD3	0.45533	2.74808e-08
CNN1	0.280787	2.76929e-08
SLC37A1	0.297758	2.83187e-08
MSN	0.289417	2.85724e-08
BARX1	0.309128	2.88524e-08
MUS81	0.214669	2.91865e-08
UBE2O	0.221601	2.94397e-08
DPM3	0.303486	2.97068e-08
CCDC117	0.404354	3.00066e-08
COL14A1	0.512155	3.00609e-08
C11orf96	0.631767	3.03524e-08
MPV17L2	0.236099	3.05143e-08
UBE2Z	0.170034	3.21875e-08
MDC1	0.23454	3.24246e-08
LOC100506731	0.116711	3.24613e-08
GS1-124K5.4	0.383746	3.43085e-08
YIF1B	0.410894	3.55624e-08
BAX	0.514143	3.64983e-08
IFITM3	0.368153	3.65852e-08
COX6A2	0.252844	3.67952e-08
COX7A1	0.344635	3.68634e-08
IRF5	0.23166	3.70126e-08
LOC730101	0.48383	3.71415e-08
ITFG1	0.36011	3.78578e-08
STC1	0.525375	3.8329e-08
GATAD2A	0.341032	3.97633e-08
CRTC1	0.22689	4.06452e-08
LOXL4	0.229097	4.0702e-08
CXCL3	0.708949	4.1075e-08
CLDN7	0.476764	4.11716e-08
APOL6	0.30495	4.12606e-08
C7orf31	0.325358	4.15721e-08
GATA2	0.316516	4.36094e-08
FUBP1	0.215855	4.41239e-08
LINC00847	0.349089	4.51221e-08
CMTM8	0.278162	4.51651e-08
FERMT2	0.45633	4.6627e-08
SENCR	0.314335	4.70263e-08
CCNYL1	0.385644	4.74754e-08
SERPINF1	0.422677	4.79404e-08
IFT172	0.236993	4.79412e-08
GMPPA	0.3493	4.79903e-08
SLC25A42	0.210353	4.83157e-08
LINGO1	0.308186	4.85709e-08
MAD2L2	0.287215	4.86321e-08
ITGA10	0.214602	4.9232e-08
TMEM201	0.235852	4.92426e-08
PSMB9	0.401462	4.95718e-08
ADPRH	0.21098	4.99827e-08
TAF6	0.239004	5.07653e-08
SSUH2	0.250184	5.08074e-08
COL13A1	0.221641	5.18321e-08
PRSS22	0.369163	5.22764e-08
OS9	0.207039	5.30501e-08
PDE8B	0.296817	5.36097e-08
PDGFRA	0.38026	5.37629e-08
PTTG1IP	0.221883	5.39346e-08
GFPT1	0.392656	5.40067e-08
KLHDC9	0.258534	5.4011e-08
EHD4	0.33085	5.45012e-08
ENTPD6	0.260895	5.47352e-08
FGD3	0.276562	5.48331e-08
MSL3	0.270582	5.54009e-08
PRSS23	0.286139	5.61389e-08
SMG1P5	0.429638	5.6674e-08
TMTC1	0.501924	5.88792e-08
FMO4	0.308706	5.88958e-08
RIPPLY2	0.268914	6.12299e-08
REM1	0.219582	6.13961e-08
CTSO	0.358042	6.22923e-08
LDLRAD4	0.29962	6.28225e-08
IGH	0.591971	6.31668e-08
USF2	0.23811	6.42518e-08
ABCC3	0.281135	6.55604e-08
LAMP3	0.424875	6.5591e-08
GGT7	0.251319	6.58462e-08
EGR1	0.798759	6.60622e-08
HLA-DPB1	0.399241	6.64292e-08
RNF113A	0.275648	6.64712e-08
STRADB	0.253507	6.65133e-08
KLF14	0.412203	6.68171e-08
RAB32	0.218024	6.78699e-08
TBC1D25	0.302882	6.97264e-08
CYTL1	0.303306	6.9975e-08
RHOBTB2	0.185215	7.0185e-08
SEC24D	0.42639	7.07936e-08
TOGARAM2	0.206052	7.11487e-08
GBP5	0.364115	7.1261e-08
MIER2	0.214688	7.37536e-08
SH2D2A	0.307068	7.45597e-08
BACE2	0.248944	7.49836e-08
PADI2	0.299087	7.62497e-08
TUBB1	0.153101	7.70475e-08
GSDMB	0.244525	7.90752e-08
ANGPTL6	0.295335	8.06358e-08
KCNJ5	0.268532	8.07687e-08
PRSS53	0.19933	8.30473e-08
FOXRED1	0.229839	8.32422e-08
COL12A1	0.398542	8.37478e-08
SLC6A16	0.35159	8.52548e-08
PRKACA	0.275228	8.57157e-08
SLC5A3	0.411699	8.69761e-08
EPHA3	0.537224	8.70171e-08
SPRY4-IT1	0.280523	8.72607e-08
ITGA11	0.280564	8.8056e-08
A1BG	0.215061	9.05152e-08
IL27RA	0.283086	9.06782e-08
CACTIN	0.241671	9.0834e-08
FAM155B	0.161747	9.23127e-08
SELENOT	0.486931	9.36813e-08
CSF1	0.183629	9.42198e-08
KLHDC4	0.3131	9.56614e-08
PROZ	0.204161	9.78857e-08
PAGR1	0.248136	9.79812e-08
BHMT2	0.157564	9.81098e-08
MMP16	0.269228	1.00024e-07
EVL	0.440718	1.00093e-07
MCRIP2	0.298397	1.02285e-07
DOK5	0.220805	1.03004e-07
ANKRD44	0.551886	1.0313e-07
IQSEC3	0.203143	1.04033e-07
FAM170B-AS1	0.263186	1.04614e-07
NCK1-DT	0.286009	1.06102e-07
IL17RA	0.276238	1.07926e-07
CARMIL2	0.308815	1.09134e-07
PCDH18	0.358555	1.09532e-07
GSPT2	0.374303	1.09574e-07
ZNF827	0.381353	1.10419e-07
PLIN2	0.356827	1.1053e-07
TGFB1	0.672276	1.12236e-07
POPDC2	0.157026	1.15254e-07
ATP6AP1L	0.29366	1.15374e-07
SBNO2	0.451124	1.1665e-07
AKT2	0.266449	1.17262e-07
LGI2	0.194171	1.17393e-07
ZNF580	0.427558	1.18379e-07
TLNRD1	0.345458	1.18917e-07
VIL1	0.250576	1.23618e-07
LOC100996740	0.435992	1.25577e-07
DPYSL3	0.365837	1.26321e-07
RCN3	0.384451	1.28277e-07
ANKRD36	0.47664	1.2897e-07
ASB10	0.295541	1.29929e-07
TSPAN15	0.3335	1.32125e-07
CPNE8	0.435145	1.323e-07
ZSCAN16-AS1	0.163966	1.33973e-07
GRAP	0.172215	1.34636e-07
PLA2G5	0.262787	1.35105e-07
PPP1R9B	0.433512	1.35196e-07
ADAMTSL4	0.649602	1.35206e-07
LARGE1	0.210929	1.38682e-07
LOC100506844	0.293334	1.39562e-07
SLC17A5	0.327027	1.43124e-07
CRYBB3	0.25164	1.44548e-07
C6orf89	0.232582	1.45056e-07
CORO1B	0.278251	1.48434e-07
U2AF1L4	0.327088	1.52045e-07
MEIS3P1	0.309516	1.52065e-07
HEXDC	0.213588	1.52573e-07
LOXL1	0.52351	1.57235e-07
NFAM1	0.203817	1.57723e-07
PLAUR	0.466365	1.57741e-07
CASP8	0.320242	1.58797e-07
COLCA2	0.377416	1.60167e-07
ADAMTS3	0.417516	1.62151e-07
CD320	0.23791	1.62603e-07
CLEC4A	0.255836	1.64778e-07
ZNF236	0.3538	1.6568e-07
HSPB2	0.235378	1.67222e-07
TGFB2	0.384081	1.67313e-07
ZNF428	0.279671	1.6889e-07
CANX	0.203079	1.7028e-07
RWDD2A	0.254231	1.72725e-07
ZNF764	0.237854	1.73289e-07
ALG8	0.242203	1.75621e-07
MMP1	1.10008	1.7637e-07
HTRA3	0.246647	1.77899e-07
HTRA1	0.378649	1.80858e-07
REPIN1	0.199062	1.84232e-07
PPP1R9A	0.163522	1.86736e-07
RHEBL1	0.231653	1.88706e-07
ATP6V0B	0.325651	1.92872e-07
FXYD6	0.247245	1.97474e-07
ZNF775	0.242195	1.98237e-07
APOLD1	0.518775	1.98427e-07
ZFYVE27	0.204461	1.99572e-07
ERF	0.32789	2.00656e-07
LINC01410	0.333264	2.00809e-07
INHBE	0.421139	2.02344e-07
RBM14	0.233135	2.02373e-07
EXOG	0.23275	2.03822e-07
MANEA	0.556992	2.04695e-07
NIPA2	0.22602	2.05718e-07
ETV4	0.214368	2.06548e-07
COL6A3	0.358437	2.10735e-07
PVRIG	0.29565	2.11357e-07
DHRSX	0.213228	2.11756e-07
GALNT14	0.234427	2.12021e-07
C1RL	0.322123	2.13447e-07
LASP1	0.254343	2.14244e-07
CYREN	0.174056	2.1491e-07
SYNGR3	0.338978	2.14931e-07
ZDHHC2	0.462903	2.15472e-07
TMC4	0.417054	2.18298e-07
COQ8B	0.194304	2.18692e-07
JCAD	0.316517	2.1871e-07
ABCD2	0.13738	2.19919e-07
GAREM2	0.182156	2.21796e-07
HAX1	0.295602	2.27669e-07
ATG4A	0.235111	2.29542e-07
IKBKG	0.176148	2.32116e-07
PRKG1	0.323001	2.37433e-07
ERGIC3	0.466205	2.39704e-07
TMED10	0.239714	2.40173e-07
VSIR	0.317683	2.41713e-07
CDPF1	0.19102	2.4278e-07
GPR85	0.191837	2.4418e-07
CLASRP	0.292392	2.49492e-07
MRPS31	0.349418	2.5137e-07
TMEM173	0.386001	2.53671e-07
AMER2	0.206782	2.54211e-07
SGIP1	0.314313	2.57612e-07
NPC2	0.376218	2.60418e-07
CHID1	0.329139	2.64435e-07
MARVELD1	0.214923	2.67081e-07
CFAP57	0.17066	2.67312e-07
ZNF702P	0.248794	2.69069e-07
CCDC57	0.28377	2.74936e-07
GIMAP1	0.270983	2.81431e-07
IGLL1	0.199018	2.86751e-07
PGR	0.202704	2.86882e-07
THTPA	0.255043	2.93844e-07
LRRN1	0.341769	2.94213e-07
DUOX2	0.508167	3.06061e-07
SEPT1	0.456749	3.08567e-07
JTB	0.217019	3.19001e-07
TBC1D27P	0.252379	3.21145e-07
APOL2	0.260038	3.27384e-07
TNFAIP2	0.371491	3.33342e-07
BCL7A	0.261572	3.33373e-07
HS6ST2	0.499829	3.3987e-07
LOC100652768	0.208128	3.45497e-07
MYBL2	0.237514	3.51364e-07
PANX2	0.214941	3.51823e-07
DLGAP1-AS1	0.245823	3.53349e-07
C16orf58	0.282784	3.57551e-07
ME3	0.200285	3.66041e-07
PALD1	0.205252	3.67329e-07
JUN	0.390022	3.67577e-07
STAMBPL1	0.403152	3.6888e-07
TOX	0.453022	3.72908e-07
ZSWIM3	0.172657	3.80008e-07
DNASE2	0.213705	3.84492e-07
CLEC2B	0.396794	3.89092e-07
TRG-AS1	0.460372	3.9663e-07
CAPN12	0.233461	3.99435e-07
ENPP6	0.111755	4.07121e-07
CCDC18-AS1	0.343915	4.12609e-07
NINL	0.252577	4.14712e-07
DNAJC4	0.411038	4.18522e-07
CXCR6	0.209175	4.24379e-07
VIM	0.526564	4.25502e-07
NPL	0.27276	4.40566e-07
TRIM8	0.240518	4.45063e-07
GPR176	0.240952	4.52099e-07
WDR45	0.345329	4.52531e-07
DNAJB11	0.389114	4.52893e-07
SLC39A1	0.1746	4.54542e-07
DOK2	0.242249	4.61869e-07
LILRA6	0.251614	4.64144e-07
STS	0.210597	4.64987e-07
MAP3K12	0.231577	4.67743e-07
TMEM109	0.295224	4.68347e-07
PPP1R10	0.287244	4.709e-07
GMDS-DT	0.314683	4.74835e-07
NUAK1	0.323968	4.80074e-07
KCNMB3	0.269014	4.81659e-07
MMP28	0.266921	4.8333e-07
TSPAN3	0.250456	4.98398e-07
EOMES	0.371261	5.07312e-07
NELL1	0.254575	5.07375e-07
CD276	0.280456	5.1066e-07
FAM111A	0.273601	5.14968e-07
BGN	0.391997	5.1617e-07
TBKBP1	0.218912	5.24021e-07
CERNA1	0.12574	5.26822e-07
FPR2	0.31086	5.27862e-07
CARNS1	0.271725	5.28768e-07
COLEC12	0.315272	5.34839e-07
LOC100505549	0.239945	5.48067e-07
ARHGEF33	0.114457	5.4889e-07
TRIB2	0.35014	5.51505e-07
CADM3-AS1	0.212296	5.56311e-07
MPV17	0.304238	5.58496e-07
[truncated: 3,467 more rows]

## Sheet: GSE23586
Gene	log2FoldChange	pvalue
RNF217-AS1	2.77424	3.06856e-05
ZSCAN4	3.27514	3.47087e-05
MIR142	4.37785	4.42696e-05
PSD2	3.03339	4.496e-05
PCDHGC4	3.4745	7.62931e-05
AQP9	2.89874	8.69653e-05
LINC00996	5.1824	8.91718e-05
CABS1	3.01414	0.000103981
LOC101926962	3.41697	0.000109387
JAML	4.48934	0.000128641
PNMA8A	3.44748	0.000139863
CRACR2A	2.45462	0.000146033
BARX1	3.25153	0.000170841
LOC100288175	2.17391	0.000171967
IGHV5-78	3.1983	0.000175762
EFHD1	2.2392	0.000198766
FAM205BP	2.60829	0.00021731
COL26A1	2.74165	0.000226415
TMEM270	2.70444	0.000240404
LRRC10B	3.35463	0.000246264
KIAA1614	2.96107	0.000249607
FAM66C	1.98446	0.00027058
LYZ	2.55045	0.000271219
LINC00690	2.62779	0.000285367
ADGRG3	2.98949	0.000356984
ACSL6	2.87282	0.000357069
ZNF497	2.88365	0.000373008
LINC02070	2.7346	0.000373163
OR5J2	2.94208	0.000413084
NUDT9P1	2.89782	0.000416605
RUNX1T1	1.89189	0.00046319
TCEAL7	2.11862	0.000467896
MGP	2.43493	0.000468742
NFE2	3.39798	0.000489037
LOC100128325	3.06216	0.00052667
LAIR2	2.83036	0.000537647
ANHX	2.09339	0.000548541
HOXB4	2.33002	0.000551112
SMIM22	2.59075	0.000566599
AKAP12	1.98206	0.00057358
KLHL30-AS1	2.01535	0.000582822
PLEKHA6	2.39145	0.000605095
PNPLA5	2.09285	0.00060864
MAJIN	3.09207	0.000612355
SELL	3.0151	0.00061804
CD300A	2.24724	0.000629199
ALOX5	1.7338	0.000634554
SLC16A4	2.36061	0.000640806
ASIC1	2.138	0.00066846
ENPP2	2.51807	0.00068296
LINC01986	2.87427	0.000702444
C9	3.25004	0.000710274
DACT1	3.68932	0.000728709
EPX	2.40134	0.000730029
SPNS3	2.48464	0.000737548
LINC00703	2.36545	0.000758441
PGLYRP2	3.16606	0.000758871
SIX1	2.35753	0.000764713
LOC100127938	2.12649	0.000775809
MNDA	1.99814	0.000795964
CNRIP1	1.74995	0.000829187
PRKG1	1.853	0.000835812
LRTM2	2.54475	0.000836383
LOC100506731	1.84762	0.000862264
PLPP3	1.7721	0.000879449
PDE5A	1.81371	0.000899417
TPM1	1.72983	0.000909069
LOC151174	2.30437	0.000911287
HCK	1.87366	0.0009506
ITGA8	2.47297	0.000976637
S100G	2.69818	0.000977623
PLCL2	2.06884	0.00098513
TSPAN11	1.84094	0.00099088
FERMT2	1.57463	0.00101025
NDNF	1.57184	0.0010307
CST7	1.81292	0.00105123
TNFRSF1B	1.49742	0.00105649
PROK2	4.62047	0.00105686
LGALS1	1.75964	0.00106496
KLRF1	1.65329	0.00110134
ALOX5AP	1.67698	0.00111379
GH2	2.93603	0.00111705
NR2F2-AS1	2.07553	0.0011205
STK32A	2.61358	0.00113251
LPAR1	1.61033	0.00114326
CSF3R	1.59006	0.00125748
ADAM18	2.32255	0.00127255
CACNA2D4	1.97331	0.00127455
C3P1	3.17416	0.00127846
SRPX	1.41976	0.0012934
RAB4B	2.59162	0.00130878
DEFB126	3.20059	0.00130944
ARHGAP6	1.5116	0.00135582
RASA3	1.81839	0.00136172
RASSF2	2.02859	0.00136689
LILRB2	3.06135	0.00139303
TUSC8	2.25368	0.00144588
MPDZ	1.47433	0.00145385
PODN	1.67543	0.00149765
PLCB4	1.35001	0.00150839
FZD4	1.44112	0.00153566
LRRN1	3.91546	0.00154823
LIN7A	2.26784	0.00160221
HGF	1.62662	0.00161401
TNFAIP8L2	1.30964	0.00162532
ITGA7	1.36213	0.00163128
ABCA9	1.81347	0.00165189
OR7D2	2.39449	0.00165722
FABP3	1.394	0.00166146
C3orf70	2.51221	0.00167369
LILRA2	1.33679	0.00168614
LPL	1.96711	0.00169682
EPHA3	2.00549	0.00172618
ECM2	1.68162	0.00173023
KIT	1.90341	0.00175396
PRKCB	1.84129	0.00178407
DCLK1	1.20564	0.00179962
LOC100508631	2.89931	0.0018124
GPC6	3.66666	0.00181379
C3	3.1694	0.00183657
RSPO1	2.61072	0.00184178
APOA1	2.21091	0.00187315
LTF	4.62944	0.00188524
PTX3	2.92546	0.00191439
NOSTRIN	1.29882	0.00193238
HAR1A	2.6307	0.00196896
CXCL12	2.5859	0.00199062
DPYSL3	1.42298	0.00201386
ACSS3	1.58312	0.00202488
SGCE	1.58618	0.00202779
DAAM2	1.52901	0.00203396
PMP22	1.50274	0.00204106
IL2RB	1.59723	0.00204701
LOC102723831	1.43528	0.00205085
FILIP1L	1.5119	0.00206824
RIPOR2	1.7385	0.00210551
GDF10	2.99626	0.00214051
CD3D	2.03179	0.0021472
LHFPL6	1.3864	0.00216488
LOC100652999	1.60876	0.00216551
RSPH9	2.38853	0.00219931
ZEB1	1.4643	0.00224274
GTF3C2-AS1	2.79108	0.00226276
RNF5	2.40691	0.00233176
GTSF1L	2.94072	0.00239271
CRHBP	3.28346	0.0023986
SYNE1	1.70894	0.0024144
TMEM273	1.23311	0.00241664
RECK	1.56094	0.00246109
TPTE2P6	3.81648	0.00247021
CHI3L2	2.4066	0.00247193
LBH	1.27664	0.00247499
MGAM2	2.24848	0.00250957
KCNE3	1.94763	0.00252328
PIRT	1.86107	0.00253686
AFF3	2.97683	0.0026223
PTOV1-AS2	1.17776	0.00262995
ITGB2	2.18996	0.00263233
ITK	2.49797	0.00264389
BCL2A1	3.18313	0.00265336
IL18RAP	1.93993	0.00265929
SH3KBP1	1.80108	0.00266066
LINC01711	2.06035	0.00268101
SYTL3	1.14101	0.00271452
MSRB3	1.40486	0.00274677
ADGRA2	1.2626	0.00274902
CMKLR1	1.86623	0.00278739
ADAM33	1.29761	0.00279428
C10orf53	3.07542	0.00280225
TSPAN12	1.74854	0.00291547
HBD	1.57597	0.0029385
NLRC4	2.65052	0.00295412
CLEC2D	1.23518	0.00296673
ZCCHC24	1.16116	0.00298283
CCL18	3.10611	0.00299516
ENHO	2.80728	0.00299814
GIMAP8	1.66609	0.00300202
NTN1	1.3743	0.00301146
PRSS50	2.56427	0.00301931
PPP1R1A	2.26846	0.00303098
DPEP1	4.00775	0.00308755
AATK	1.20914	0.00311461
KLRB1	2.27009	0.00317851
PLXNA4	2.25284	0.0031956
CFC1B	2.32317	0.00320904
GJA8	2.35351	0.00328421
CLDN10	2.80546	0.00328917
A2M	1.3463	0.00329505
FEZF2	2.77761	0.00330197
PIGQ	1.18689	0.00338412
MYH13	2.88146	0.00340653
AIF1	2.03025	0.00341151
GYPC	2.41691	0.00341396
CNKSR2	2.96216	0.00341593
IL2RA	2.94533	0.00341862
CXCL9	1.44353	0.00342517
PTGIS	1.2655	0.00342585
LOC100288966	3.21025	0.00343872
DENND2A	2.18772	0.00346931
QPCTL	2.71325	0.00348157
OR1J2	2.30362	0.00350124
SAMHD1	1.07514	0.00350854
MFAP4	3.70129	0.00351557
CMTM2	3.59842	0.00353153
PIK3R5	1.75756	0.00353237
EBF1	1.79963	0.00358134
CNTN2	2.57177	0.00361059
TFEC	2.52702	0.00362481
CALY	1.79546	0.00362637
DOK5	1.9103	0.0036402
FGF21	2.09513	0.00364908
LOC101928902	1.92766	0.00366443
LINC00545	2.06425	0.00370321
FCGR3B	2.77956	0.00370413
GPRIN3	1.75259	0.00378291
CAVIN4	2.00067	0.0037895
NTM	1.20123	0.00380083
FYN	1.59955	0.00380625
IRF8	1.31952	0.00383597
STAT4	1.67356	0.00385113
CTLA4	4.95668	0.00389136
CEP85L	1.31083	0.00389961
NCR1	1.90569	0.00393092
MYCT1	1.28691	0.00410755
CTGF	1.39603	0.00415936
TMEM47	1.47581	0.0041678
SNX20	1.7589	0.00418616
FXYD1	1.32383	0.00420885
ERMN	3.1159	0.00422416
MAGI2-AS3	1.34882	0.00423172
TRPV2	1.95849	0.00423772
CD93	1.60658	0.00427475
GZMK	2.95331	0.00432195
FFAR2	1.94172	0.00435971
ANGPT2	1.22684	0.00441686
FPR1	2.47189	0.00444529
MRVI1	1.47532	0.00449708
CD48	2.11767	0.00452127
C2orf88	1.80446	0.00453386
TRAF5	1.33632	0.0045357
TMEM140	2.07674	0.00453954
SEPT4	2.81591	0.00457213
TREM1	2.36955	0.00462908
CALHM2	1.3691	0.00463289
DCC	3.87368	0.00467164
TM6SF1	1.30799	0.00470437
BMP8B	2.06034	0.00471107
PPP1R14A	3.38479	0.004714
EMID1	1.21691	0.00472136
ESR1	1.99961	0.00474846
LOC643733	1.33161	0.00479685
CARD8	1.33711	0.004818
DACT3	1.7311	0.0048377
COL6A6	1.42737	0.00484802
LMO2	1.12019	0.00484992
GATA6	2.34059	0.00488059
GUCY1B1	2.00267	0.00489578
MAP1LC3C	2.28854	0.00489956
MTTP	1.9086	0.00494836
VNN2	3.75406	0.00496092
CCM2L	1.94506	0.00496328
MAGEH1	1.88823	0.00500066
ARMH1	1.32241	0.00501398
RSPH4A	2.31623	0.00504736
SERPING1	1.45045	0.00506784
FHL1	1.47059	0.00509587
TFPI	1.62775	0.00510921
GMFG	2.12776	0.00511609
CCDC148-AS1	1.29143	0.00511618
C5AR1	1.791	0.00512714
LMCD1	1.05649	0.00513786
CLYBL-AS2	1.86947	0.00514467
FCRLA	2.87193	0.00518904
RPS6KL1	1.97576	0.00519918
LCP1	2.09644	0.00520711
RRAD	2.36821	0.00521283
EOMES	1.40393	0.00521969
CIRBP-AS1	2.24307	0.00522945
PLEKHO1	1.80644	0.00524151
FGF17	1.80665	0.00524657
TLR8	1.60334	0.00525134
GNG2	1.82531	0.00528939
SERPINA1	1.90457	0.00528957
IQGAP2	2.07107	0.00531834
GJA5	1.6243	0.00533189
DPYSL5	1.9252	0.00537551
SDC2	1.95589	0.00537957
RCSD1	2.21313	0.00538096
SRGN	2.3519	0.00539704
FN1	1.86175	0.00542631
WISP2	1.93079	0.00543638
CST1	2.91816	0.00543988
CHN2	0.947842	0.00544067
SMCO4	1.19209	0.00545262
TMCO5A	1.60697	0.00546107
CAMK4	1.44212	0.0054982
ETS1	1.50736	0.0055051
TBATA	1.1794	0.00555916
EMCN	1.28599	0.00557454
JAKMIP1	1.91296	0.0055913
REM1	1.11624	0.00562433
TOX2	1.47253	0.00569624
GABRD	1.58406	0.00573639
C1QC	1.93878	0.00575199
LINC01563	1.82864	0.00578908
TGM2	2.1666	0.00580708
KANK2	1.31088	0.00581596
C22orf15	1.06876	0.00581842
WIPF1	2.00736	0.00585749
TUBA3FP	1.16764	0.00587578
JAM3	1.28033	0.00589902
GNG11	1.00897	0.0059153
RAC2	3.01592	0.00593219
LRMP	2.705	0.00595791
LOC145845	2.054	0.00597036
TWIST1	1.38759	0.00597145
TREH	1.24964	0.00597671
SH3BP5	0.97395	0.00602936
MMP25-AS1	2.06989	0.00606123
LOC102724156	2.41015	0.00608001
FOXF2	2.10586	0.00608208
PALD1	1.17374	0.00609437
GOLM1	1.41039	0.0060972
PRAM1	2.58389	0.00611338
TIMP3	1.05393	0.00615404
FUT4	1.69764	0.00616085
CCL13	2.3099	0.00621077
C5orf64-AS1	2.52297	0.00623305
MOXD1	2.02628	0.00630101
EPDR1	2.78093	0.00630582
LOC441601	2.43323	0.00630646
SLA	1.66576	0.00635815
ANPEP	1.6063	0.00636137
RASGRP2	1.93427	0.00638582
PKN1	1.5246	0.00639436
TLR8-AS1	1.86779	0.00639443
MS4A12	2.39635	0.00640607
TRAF3IP3	2.12073	0.00643826
C7	2.16325	0.00645307
FBLN5	2.22961	0.00646302
KCNK9	2.45868	0.00646875
TIMP2	1.4566	0.00647506
MMP25	1.39056	0.00648013
ARHGAP29	1.17188	0.0065316
GS1-124K5.4	1.11879	0.00654854
SLCO2B1	1.81563	0.00659053
C1orf54	1.35241	0.00660714
LOC100506271	1.01962	0.00662413
OR52K3P	2.63442	0.00663523
KDM4D	2.15993	0.00665875
SVEP1	2.21096	0.00666564
TSSK3	1.18344	0.00668433
ZNF211	1.15118	0.00672254
FAM215A	2.38356	0.00674146
CD160	1.47606	0.00675575
CNGB1	1.38304	0.00679004
RARRES3	1.08535	0.0068091
LOC101928673	1.14785	0.00681472
CASP10	1.86762	0.00682327
SRPX2	1.63404	0.0068721
PIK3AP1	2.53506	0.00690883
STX17-AS1	2.25727	0.00693239
TRAT1	2.2791	0.00693689
STUM	2.16266	0.0069798
MYO1F	1.23368	0.00701928
HEY2	1.37529	0.00710109
LTA	1.75152	0.00713587
CLEC1A	1.27342	0.00716441
ST3GAL5	1.76751	0.00722001
THSD7A	1.24587	0.00723759
FOXA1	1.05775	0.0072555
FAT4	1.77846	0.00726495
HVCN1	1.55762	0.00726522
CMTM7	1.99596	0.00728676
B4GALNT1	1.87398	0.00729267
C20orf96	2.96904	0.00729676
GRASP	2.09815	0.00732179
GIMAP4	1.31652	0.0073279
IL21R	2.07998	0.00733996
BATF2	1.62785	0.00734619
ZBTB10	1.18057	0.00738201
IKZF1	2.40435	0.00740777
ARHGAP45	1.85234	0.00741752
CPQ	2.05928	0.00741821
LINC02245	1.68702	0.00744541
LINC00659	1.15784	0.00745312
CCL19	1.96058	0.00746056
FRZB	1.36367	0.0074609
ADGRD1	2.20566	0.00749048
KCNA5	3.7359	0.00750738
RASGRF2	1.33267	0.00751819
NDST3	2.30596	0.00752157
GPR85	3.57893	0.00752926
ZNF423	1.85824	0.00753088
VIM	1.37109	0.00756304
PLA2G16	2.22232	0.00756487
PTPRCAP	3.6307	0.007565
PMCH	3.19523	0.00759114
LAMA2	1.82792	0.00763594
LGI4	1.76964	0.00764422
NID2	2.21842	0.00767624
LINC00687	1.44098	0.00768772
IFITM2	1.24093	0.00769433
LINC00905	2.31593	0.0077042
CRELD2	1.53735	0.00770559
C21orf62-AS1	1.08719	0.00774715
MAP1B	1.08224	0.00776163
RAI2	1.45036	0.00776488
LOC648987	1.42976	0.00778965
RBMS3	1.66675	0.00779524
RUNDC3B	1.04573	0.00782728
KCNA2	1.61105	0.00783742
PDGFRL	2.48793	0.00786334
KCNV1	1.83939	0.00786565
SELPLG	1.56716	0.00789327
CHST1	1.12602	0.00800864
CHKA	1.20477	0.00801762
CD247	1.68337	0.00809666
VASH1	1.09073	0.00810515
LHX8	1.85531	0.00810951
IDO2	1.21629	0.00815323
SYTL2	0.927435	0.00815769
FILIP1	1.1004	0.00817034
CD96	2.3882	0.00817443
TLR4	1.98176	0.00818472
TEK	1.16306	0.00818687
LAMC3	1.91103	0.00819745
NR2F2	1.05328	0.00825268
TIGIT	2.05842	0.00828347
IL16	2.32783	0.00829413
LOC105376292	0.925267	0.0083944
CYTIP	3.12792	0.00839851
LOC283665	2.3341	0.00840101
KCND1	2.93975	0.00840185
CYSTM1	1.09936	0.00840328
CHSY3	1.47485	0.00840467
SHE	1.26588	0.00843523
CD2	2.20815	0.00847403
SNX10	1.62564	0.00848286
NCF2	1.2238	0.00849247
CCDC102B	1.36517	0.00851044
EPB41L2	1.33518	0.00851064
HDX	2.71368	0.00853878
NUCB2	1.29864	0.00856029
PTPRC	2.12458	0.00856165
CD19	3.60939	0.00859195
CREB3L1	1.51938	0.00860142
RGS5	1.61445	0.00860376
CDH18	2.42395	0.00863273
CCDC88B	2.265	0.00863958
FCER1G	1.34437	0.00865989
ANK2	0.982281	0.00867535
GRID1	1.0948	0.00868027
BIN2	3.96933	0.008682
FOLR2	1.83156	0.0086916
ZBTB12	1.71478	0.00870894
PTH2R	1.83459	0.00873521
PLXNC1	2.24324	0.00880207
TIMP4	2.75437	0.0088367
F5	1.89062	0.00884026
KCNC2	1.70602	0.00884113
SPIB	1.4725	0.00884305
UBASH3A	1.94663	0.00885966
ANTXR2	1.44936	0.00890662
LDB2	1.45261	0.00891789
RGCC	1.7669	0.00893505
ARHGDIB	1.86156	0.00894007
LINC01395	2.42238	0.00894275
AICDA	2.80086	0.00897127
PTPRG	1.17101	0.0089816
LOC100129034	2.56638	0.00898513
C1orf162	1.45473	0.0090194
IGDCC4	2.17231	0.0090228
GZMA	1.60438	0.00903367
LINC01159	1.66505	0.00911317
CALHM1	1.19322	0.00912317
MERTK	2.22899	0.00912499
GPM6B	1.78259	0.00923217
HSH2D	4.11516	0.00924075
ST6GALNAC3	1.18014	0.0092515
ABLIM3	1.08507	0.00926866
MYL9	1.34875	0.00927056
LINC00555	1.82776	0.00928273
SI	2.47152	0.00928838
GJC1	1.38482	0.00931744
TAGLN	1.76622	0.00935076
LRRN4	2.61712	0.00937389
FXYD6	1.06061	0.00938585
LOC100130872	1.38217	0.00939102
DTX4	1.37769	0.00940249
IGH	3.64128	0.0094229
CD6	1.67845	0.00942398
MAP4K1	1.4258	0.00943223
TSPAN1	3.44889	0.00943934
PEAR1	1.23463	0.00945105
FARP1	1.64178	0.00953824
ARSJ	1.33282	0.00956807
NXPH2	1.77043	0.00959018
NXPH3	0.985994	0.00960911
LINC01734	2.48518	0.00961511
DOCK4	1.36401	0.00964451
SOBP	1.34027	0.00966878
ENPP4	2.03616	0.00973464
FAM81B	2.53352	0.00977116
SMC1B	2.14825	0.00978494
MXRA5	1.1991	0.00982549
IFFO1	1.65154	0.00983912
PTGFR	1.82295	0.00991206
PCED1B-AS1	1.8936	0.00994716
NOVA1	1.29801	0.0099485
FPR2	2.04707	0.00998448
PIK3CG	2.52362	0.010002
RARRES2	2.12298	0.0100197
APBA2	2.1088	0.0100249
KCTD12	1.03855	0.0100411
MMP9	2.45642	0.0100558
CPED1	1.2074	0.010078
EYA4	2.17954	0.0101552
SNED1	1.37543	0.010192
SH2B3	1.41032	0.0101935
LOC101929007	1.45004	0.0102394
ITGB2-AS1	1.41986	0.0102395
ALPPL2	1.17511	0.0102492
NLRC3	2.03804	0.0102827
BCL6B	1.46003	0.0103175
ALMS1P1	1.14592	0.0103234
OGN	2.17869	0.0103423
NKX2-1	2.76019	0.0103838
SERPINA4	2.25102	0.0103872
ECSCR	1.31725	0.0103985
AOX2P	1.70542	0.010404
AP1S2	0.970592	0.010415
IFNA17	2.7137	0.01044
KLRD1	1.67752	0.0104768
ARHGAP9	2.2185	0.0105786
LOC100507562	2.48657	0.0105953
LZTS1	0.981024	0.0106018
PNMA6A	2.70581	0.0106322
CCL22	2.19743	0.0106325
MROH8	2.14316	0.0106893
SASH3	2.062	0.0107114
GIMAP6	1.34366	0.0107417
IQSEC2	0.996613	0.0107548
CHST14	1.12528	0.0107761
MMP16	0.985939	0.0108286
AFAP1-AS1	1.3023	0.0108444
MYO1G	1.32073	0.0108836
LILRA3	1.03434	0.0109205
TTC28	1.20881	0.0109594
CD3E	2.57724	0.0109712
ARHGEF2	1.40335	0.0110193
IL2RG	2.35547	0.0110308
LINC00483	1.8288	0.0110743
SLC34A2	2.31531	0.0111014
PTPRB	1.42453	0.0111295
ANKRD53	1.12637	0.0111408
CFB	1.59803	0.0111412
ANKRD26P3	1.76754	0.0111791
TCL1A	1.8883	0.011188
KCNA10	0.927129	0.0112945
RERG	1.2855	0.0113013
PSMB8-AS1	1.43168	0.0113201
LDLRAD4	1.36628	0.0113356
LRP2BP	1.59054	0.011349
ADA	1.55787	0.0113549
PLA2G2D	1.16957	0.0113815
SIX4	2.17769	0.0115102
LOC101929076	1.32168	0.0115261
ZNF28	2.39669	0.0115716
NFKBID	1.04666	0.0115792
SOX18	1.69808	0.0115875
SCML4	2.78298	0.011596
OR1F2P	2.10389	0.0116384
ZBED2	1.00107	0.0116429
NES	1.61818	0.0116483
CSF3	4.66173	0.0116619
GDF3	1.01563	0.0116972
RASL10B	2.1196	0.0117428
PRPH2	2.38193	0.011756
LILRB3	1.48121	0.0118209
PLEKHF1	2.44819	0.0118685
ALK	1.08986	0.0118769
ZSWIM4	1.18222	0.0118964
OAF	0.889832	0.0119303
ICAM3	2.02315	0.0119552
MYO16	2.39054	0.0119693
CD33	2.40656	0.0119809
HHEX	1.34194	0.0120443
SLC7A7	2.30508	0.0120942
PRKAR2B	1.15696	0.0121042
THSD4	0.91481	0.0121372
SP110	0.967862	0.0121577
DAPK1-IT1	1.62493	0.0121738
EXOC6	1.03176	0.0121842
C16orf54	2.929	0.0122199
SPRY4-IT1	2.6819	0.0122394
ARHGAP25	1.56505	0.0122795
LAT2	1.61369	0.0122872
RXRG	1.54165	0.0122965
PIP4K2A	1.14411	0.0123046
LAMA4	1.6862	0.0123299
DRAM1	0.986257	0.0123718
ENTPD1	1.68374	0.0123719
CPXCR1	1.40769	0.0124448
CXCR1	2.24121	0.0124822
TNFAIP6	2.75978	0.0125045
C9orf135	1.51826	0.0125214
SAMD4A	1.08686	0.0125368
STAP1	4.94007	0.0127002
LUARIS	0.945465	0.0127412
ST6GALNAC5	2.2469	0.0127437
LAMC1	1.08509	0.0128142
GGT5	2.5981	0.0128169
TBX2	1.64481	0.0128227
LAPTM5	1.64088	0.0128286
FOXS1	2.08705	0.0128405
CNTD2	2.91568	0.0128761
SEC62	1.16341	0.01294
HTR1D	1.85236	0.0129667
CHRD	0.982867	0.0129859
CYTH4	1.68664	0.0130103
GUCY1A1	1.18518	0.0130679
ITGAM	2.00298	0.0130877
FGL2	1.20673	0.0130897
APBB1IP	2.30342	0.0131451
CCDC80	1.68758	0.0131479
LOC101928718	2.34296	0.0131898
PIP5K1B	2.55525	0.013228
LOC285000	1.64363	0.013234
BAIAP3	1.86212	0.0132445
SHANK3	1.73347	0.0132504
TNFSF11	1.33686	0.0132885
TESC	1.57666	0.0133402
IL1B	2.05821	0.0133419
SELENOM	2.06274	0.0133783
KRT86	1.39202	0.0133824
MTHFD1L	1.59108	0.0133891
IL11RA	1.23556	0.0133936
CCL23	2.16847	0.0133951
TNS3	1.63754	0.0134124
CCR5	1.50916	0.0134763
A4GALT	2.63775	0.0134956
CILP2	1.61593	0.0135142
SOD3	1.17974	0.0136024
ZCCHC18	0.885924	0.0136621
PARP11	1.16789	0.0137043
AGTR1	1.16562	0.0137191
RGS2	1.58513	0.0137214
PDGFD	1.87993	0.0138329
LINC00491	1.74844	0.0138521
ACSS1	0.809358	0.0138562
BEND5	1.30304	0.013858
FTH1P5	1.01981	0.0138839
DIRAS3	1.60782	0.0138996
ANKRD44	1.25972	0.0139204
DBH	1.98802	0.0139268
HCST	1.55394	0.0139347
ARHGEF6	1.29362	0.0139866
PARM1	1.69144	0.0140174
CXXC4	1.59246	0.0140486
SFRP2	2.16095	0.0140493
GPR61	2.08673	0.0140749
ZNF259P1	1.85874	0.0141005
GPR83	1.07157	0.0141199
LINC00312	1.22121	0.0141357
SOCS2-AS1	2.03161	0.0141949
LST1	1.10429	0.0142354
RPGRIP1	1.3992	0.0142825
ITPKB	0.794502	0.0142917
ABCG5	1.59335	0.0142935
SIRPG	3.5075	0.0142973
CD4	1.03546	0.0143034
GVINP1	1.85722	0.0143279
ITIH5	0.809774	0.0143889
ODF1	2.56134	0.0144263
GPR132	2.69362	0.0144504
RASL12	1.28322	0.0144709
HSPC324	1.41022	0.0145023
FAM45A	1.98877	0.0145375
SYCN	1.6615	0.0145605
LOC100505498	1.34516	0.0146417
NTRK1	1.52408	0.0146984
CTSG	1.0293	0.0147201
ST3GAL1	1.92886	0.0147962
FOXA3	1.46907	0.014823
JAM2	1.40935	0.0148247
RFTN2	1.33962	0.014831
TMEM71	3.15487	0.0148324
SCARA5	2.78141	0.0148769
HEYL	1.13597	0.0148903
SPARCL1	1.28847	0.014951
P2RY8	3.16241	0.014961
NRROS	3.16278	0.014963
IQCF5	2.19785	0.014968
LOC101928597	1.4972	0.0149908
LCK	1.57711	0.0149923
TLE6	1.88657	0.0149932
KIAA0040	1.29477	0.0150363
SFXN2	0.964345	0.0150387
OAZ3	1.20024	0.0150693
LAIR1	1.41663	0.015073
KCNMB3	1.77391	0.0150904
HEXDC	0.904441	0.0151154
FYB1	2.1255	0.0151183
ADPRHL1	1.92696	0.0151325
BOD1L2	1.99807	0.0152036
SIX2	1.27681	0.0152071
ENPP5	1.2985	0.0152532
RHOJ	1.60291	0.0152597
KCNE4	1.26785	0.0153415
SPAG4	4.03729	0.0153846
LRRC17	1.10115	0.0153911
CCR10	2.54418	0.0154158
DENND5A	1.1154	0.0154224
PDE7B	1.38121	0.0154339
ISLR	1.54158	0.0154558
BICC1	1.75757	0.0154782
CD84	1.7045	0.0155217
CFAP57	1.95022	0.0155597
LCP2	1.60555	0.0155665
C17orf51	0.875472	0.0155754
CCR1	1.25566	0.0156001
ENPP3	1.44457	0.0156302
PECAM1	1.67992	0.0156611
FAM78A	2.39111	0.0156726
EID2B	1.13237	0.0156738
CFI	1.87721	0.0156779
ZC3H12B	1.32792	0.0157219
DENND5B	2.51496	0.015728
RUBCNL	2.15622	0.0157601
NEXN	1.3762	0.0157785
NRN1	1.39159	0.0158096
WNT5B	1.11104	0.0158214
STAM-AS1	1.88839	0.0159028
C14orf39	2.2998	0.0159086
IL33	1.25823	0.0159265
CPEB1-AS1	0.991774	0.0159327
AVPR1A	1.30301	0.0159598
MUC12	2.60883	0.0159852
CEP41	0.843868	0.0160392
SYT15	0.936065	0.0160542
ADH6	1.78002	0.0160597
COL23A1	1.32686	0.016088
FATE1	1.17109	0.0161352
PTAFR	0.962544	0.0161655
MPEG1	1.92543	0.0162013
CCL4	2.18025	0.0162033
STARD13	1.08982	0.0162107
GCA	1.11841	0.0162319
ZAR1	0.824667	0.0162575
C5orf58	1.3641	0.016281
LINC01569	1.36918	0.0162862
LOC101928446	1.85399	0.016287
SEMA6B	0.959669	0.0162873
NAALADL1	1.04673	0.0163071
VNN3	2.33912	0.0164044
COX7A1	1.49006	0.0164374
TIE1	1.31385	0.0164512
LOC374443	1.56261	0.0164579
LOC101928191	1.05182	0.0164774
HRASLS5	1.45127	0.0165166
FUT8	1.86217	0.0165355
KDR	1.5082	0.0165936
C6orf226	0.87609	0.0166059
AOC3	1.46061	0.0166545
INPP4B	0.825982	0.0166583
SDF2L1	1.59195	0.0166679
GLDC	2.47217	0.0167719
CLIP3	3.063	0.01678
CLEC14A	1.47374	0.0168098
LOC101928797	2.16309	0.0168578
TRBC1	1.85049	0.0168648
KLF12	1.56194	0.0168724
ANXA6	2.28088	0.0169173
C2orf81	1.23407	0.0169393
DLG5-AS1	1.41045	0.016946
ICAM2	2.11616	0.0169708
RASSF4	2.2649	0.0169889
MIR4290HG	2.39824	0.0170017
LINC01279	1.15245	0.0170598
SCAMP5	1.64925	0.0170616
SP140	2.67385	0.0170643
CYSLTR1	1.68619	0.017089
APOBEC4	0.805633	0.0171271
SH2D3C	1.42228	0.0171754
AMPD1	2.34651	0.0171895
PRELP	1.01088	0.0172067
KCNT2	1.27231	0.0172075
DLGAP1-AS1	2.02715	0.01721
KCNJ8	1.447	0.0172531
LINC01346	2.5824	0.0172632
S1PR3	0.934721	0.017327
LINC02273	2.541	0.017366
TACR2	0.935019	0.0173989
CD37	3.11601	0.0174667
GABBR2	1.51895	0.0174791
RPE65	1.85791	0.0175128
CGAS	0.986522	0.0175228
CXCR4	3.00182	0.0175303
HDC	1.57344	0.0175444
HPGDS	1.25175	0.0175548
FEZ1	1.52119	0.0175949
TGFB1I1	1.03852	0.0176264
ARHGEF40	1.35644	0.0176476
TSPYL5	0.974668	0.017657
ADAMTS6	1.68102	0.0176644
CFH	2.60287	0.0176819
LRRC29	1.95666	0.0177046
P2RY13	1.27085	0.0177104
ASMT	2.55642	0.0177212
ZNF521	1.45335	0.0177213
C11orf42	0.93799	0.0177254
VPS13C	1.45427	0.0177493
GFRA2	1.64545	0.0177531
UCN	1.90003	0.0177536
LINC00847	1.2263	0.0177689
ADGRE3	1.6415	0.017805
LYVE1	1.43561	0.0178073
CCDC85A	1.37472	0.0178579
FMNL1	2.20404	0.0178846
JCAD	1.04242	0.0178988
ESAM	1.29172	0.0179294
HSD17B11	1.34943	0.0179545
LINC01356	0.85717	0.0179625
RFLNB	1.16618	0.0179801
SLC44A4	2.70225	0.0180045
HUS1B	1.10609	0.0180403
CCR7	1.58551	0.0180707
SH2D2A	1.1742	0.0180757
LHX6	1.3047	0.0180831
FCMR	2.21098	0.0180895
HOTAIRM1	1.30317	0.0181331
NDP	1.66931	0.0182419
PHC2	0.981643	0.0183202
KIAA1324	2.32752	0.0183327
TSPYL2	0.969323	0.0183434
KCNK17	1.27986	0.0183724
TMCC1-AS1	1.18424	0.0183823
GRAMD1B	1.66959	0.0183994
MAP3K5	0.979048	0.0184002
IDO1	1.29483	0.0184371
IRF4	3.80895	0.0184546
BMF	2.61692	0.0185014
ZMAT4	1.6648	0.0185612
PRX	2.13904	0.0185663
LRRN3	1.87321	0.0185741
FERMT3	1.625	0.0185822
NOL4L	1.28763	0.0186032
BCL2	0.865695	0.0186923
LINC01215	1.64125	0.0187296
LRMDA	1.3912	0.0187579
ADGRL4	1.24068	0.0187794
CX3CR1	1.21733	0.0187916
WAS	1.61425	0.0188307
CHST2	2.89944	0.0188329
TBC1D1	1.22734	0.0188697
AKT3	0.961129	0.0189372
SLC6A13	1.5698	0.0189541
MSX1	1.89949	0.0190033
ITGA10	1.13498	0.0190209
SEPT9	0.856714	0.0190663
ANO5	1.79347	0.0190767
RAB20	1.91313	0.019078
LOC90246	2.12331	0.0190833
PREX1	1.88112	0.0191622
RAB39B	3.38474	0.0191738
CLMP	2.10539	0.0192663
PDE4D	1.39007	0.0193127
ZIK1	0.821612	0.0193149
CADPS2	1.45038	0.0194154
SMTNL2	2.45615	0.019465
PHLDB2	1.11054	0.0194939
MAGEL2	2.44835	0.0195006
TNS2	1.32415	0.0195438
HOXB7	1.71808	0.0195505
TM4SF18	1.19455	0.0196154
CLC	3.14117	0.0196242
RAB30	1.69388	0.0196264
IL18BP	1.11286	0.0196442
IL7R	2.14498	0.0196837
LINC00893	1.50668	0.0197046
AMZ1	0.764743	0.0197251
ZNF826P	0.808937	0.0197341
OSM	2.81486	0.0197401
PRND	1.5576	0.0197481
IRAK3	1.61595	0.019764
SSPO	1.9247	0.0197839
LINC01512	3.02446	0.0198341
KLHL6	3.07372	0.0198811
B4GALT5	0.90116	0.0198904
LOC79999	2.1247	0.0199074
FLI1	1.8068	0.0199909
SHROOM4	2.71896	0.0199994
IL32	1.89369	0.0200116
PCDHB7	1.08036	0.0200408
SLFN11	1.47627	0.0200683
SLC9A2	1.04214	0.0200732
PELI2	0.766789	0.0200771
C11orf21	1.70732	0.0200775
ITGA4	2.12013	0.0201383
SYN1	1.90309	0.0201575
AQP1	0.802875	0.0201672
LOC100996740	1.1129	0.0201686
MEST	1.06764	0.0201769
LMX1B	1.26587	0.0202435
LOC100129455	3.04846	0.0203253
ZNF491	1.33112	0.0203444
CHAT	2.11389	0.0204382
ZNF281	0.756902	0.0204388
ACTA2	1.78814	0.0204478
CXCL5	2.49949	0.0205093
SIRPB2	1.27578	0.0205189
CEMIP2	1.04251	0.0205201
LINC01007	1.39641	0.0205306
ICA1L	0.841227	0.0205931
EEF1AKMT1	0.855861	0.0205938
SPAG5-AS1	1.16691	0.020607
PDGFRB	2.07915	0.0206072
PGPEP1	1.28513	0.0206158
P2RX2	1.87291	0.0207048
CNTN4	1.44414	0.0207205
HEY1	1.00292	0.020724
PPP1R16B	1.64562	0.0207286
SAMSN1	2.59546	0.0207491
CCR6	1.0551	0.0208173
PBXIP1	0.880422	0.0208397
DPT	1.03943	0.020864
SEL1L3	2.80147	0.0208706
CTD-2297D10.2	2.54711	0.0208845
GNA14	1.18813	0.0209642
PDGFRA	1.66676	0.0209764
FGR	1.01856	0.021036
OSBPL7	1.50795	0.021108
MXRA8	1.79699	0.0211213
UBE2E2-AS1	0.83919	0.0211287
ITPRIPL2	0.807643	0.0212555
WNT2	2.8142	0.0213561
GOSR2	0.778581	0.0213904
C2	1.04658	0.0214422
C1QTNF2	1.05755	0.0214796
ARMCX2	0.954849	0.021558
CD34	1.13544	0.0215642
LINC00616	2.1915	0.021582
SH2D1A	2.2484	0.0216294
GALNT15	1.60516	0.0216327
FAM228B	0.89757	0.0216471
FZD2	1.2299	0.0216563
LOC100129175	1.64405	0.0216624
GMNC	1.73831	0.0216923
CDHR3	1.75136	0.0217569
NEK6	1.33945	0.0217646
CATSPERB	1.12137	0.0217867
LOC101928000	1.54663	0.0218608
CMTM3	0.808033	0.0219033
PPP1R3B	1.1452	0.0219907
CSGALNACT1	1.3971	0.0220075
HSD11B1	1.85485	0.0220251
PTPRD	1.75617	0.0221122
P2RY6	2.37298	0.0221331
SLC49A3	2.00459	0.0221609
TTC23L	1.85878	0.0221742
NEU3	1.21138	0.0222256
TNFSF13B	1.49567	0.0222264
UCP2	1.62828	0.0222671
PLCL1	1.32769	0.0222719
HOXA6	1.4727	0.0223152
DYNC1I1	2.65223	0.022317
ADCYAP1R1	1.23111	0.0223198
THPO	1.84681	0.0223454
ACRBP	0.976674	0.0223552
VPREB3	2.69422	0.0223888
SLA2	2.18803	0.022416
C3orf49	0.877969	0.0224473
CBLN4	1.48454	0.0225422
KDELR3	1.76202	0.0226871
NEBL-AS1	1.45173	0.0227618
NAPSB	1.75559	0.0227744
SKAP1	1.20786	0.0227748
RAB40A	2.29729	0.0227958
PTGDR	1.44798	0.0228117
TMEM176A	2.27909	0.0228239
ADGRF5	1.26105	0.0228239
ZHX2	0.910113	0.0228835
CARS-AS1	2.3086	0.0228913
LINC02533	1.05511	0.0229075
TBC1D10C	2.90467	0.0229274
ADAM19	1.94405	0.0229762
GPR34	1.76887	0.0230123
STARD3NL	0.787933	0.0230128
COL15A1	1.98736	0.0230637
PROCA1	0.832012	0.0231059
OLFM1	1.58006	0.0231786
ERG	1.03801	0.023206
NAV3	0.876455	0.0232216
CBFA2T3	1.41285	0.0232831
FAR2	1.46518	0.0232901
CSF2RB	2.26065	0.0232945
IGFBP7	1.05844	0.0233225
CTSZ	2.63014	0.0233715
DYRK3	1.38411	0.0233985
GPR183	1.81532	0.0234205
CXorf36	1.21922	0.0234451
LOC101928658	2.49733	0.023458
LIMD2	2.2091	0.0234875
MFNG	1.38389	0.0235017
PNMA2	2.84259	0.0235033
CRISPLD2	1.5531	0.0235427
COTL1	1.75589	0.0235819
MLLT11	0.831683	0.0236089
KIF21B	2.7008	0.0237005
NR1H3	0.775927	0.0237794
TAL1	1.6266	0.0238423
ENG	1.80089	0.0238439
SLC22A14	1.14551	0.0238773
TECTB	1.24812	0.0240124
FGF2	1.04555	0.0240225
EDNRA	0.939565	0.0240275
POU2F2	1.44397	0.0240302
EBF3	0.971665	0.0240707
CD53	1.715	0.0240853
NCKAP1L	1.73239	0.0241006
AOC1	2.09616	0.0241266
BPIFA4P	1.08341	0.0241654
OLFML1	1.36071	0.0241953
LOC101928087	1.13964	0.0241996
SLAMF8	1.49134	0.0242215
ATP8A1	1.30162	0.0242246
EVI2B	2.62782	0.0242312
CXXC5	1.02352	0.0242727
FCGR2B	2.28704	0.0243123
CYBB	1.30008	0.0243179
ZNF347	0.775364	0.024331
VCAM1	1.93754	0.0243349
LINC00427	2.08819	0.0243556
LOC414300	2.17523	0.0243707
LINC01679	1.6814	0.0243792
RASSF8	1.12616	0.0243832
CHRNG	1.10864	0.0243918
ZNF474	1.12974	0.0244146
LINC00869	0.913922	0.024417
WDFY4	1.2847	0.0244461
TMEM145	1.41155	0.0244714
LIF	1.46696	0.0244969
FER1L4	3.08931	0.024498
FLJ20712	0.685385	0.0245046
SERPINF1	1.89075	0.0245513
ZDHHC2	1.4776	0.0245791
CALHM6	0.968589	0.0246043
LOC100505841	0.869246	0.0246545
TMEM204	1.27485	0.0246863
ZNF29P	1.5526	0.0246907
PDK4	1.8458	0.0247011
BISPR	2.62738	0.0247235
HOXA4	1.54748	0.0247576
BRF1	1.50172	0.024775
LINGO1	1.4682	0.0248035
CHST7	0.892231	0.0248493
KIR2DL2	2.1929	0.024956
TLL2	1.38793	0.024988
ST6GAL1	2.62837	0.0250712
MEF2C	2.09132	0.0251111
G6PC3	0.87524	0.0251482
TNFSF15	0.880089	0.025164
BEND4	2.17926	0.0251882
SMARCD3	0.848791	0.0251888
TMEM200C	2.95028	0.0252375
WHAMMP2	1.0161	0.0252434
FAM107B	1.2921	0.0252732
DOCK5	0.714054	0.0253296
SLC23A2	0.79455	0.0253914
SLC4A4	0.859362	0.0254674
PHYKPL	0.872619	0.0254765
ITGAL	1.97019	0.0255284
INPP5D	1.53462	0.0255511
LOC101928896	2.28718	0.0255584
FGFBP2	1.60821	0.0255618
ZBTB20	1.00133	0.0255687
SFMBT2	2.19702	0.0256161
LOC285097	1.29269	0.0256262
GNLY	1.43213	0.0256482
SYNGR3	2.18785	0.0256757
GNG7	2.09478	0.0256812
KIR2DL4	2.31408	0.0257623
C5orf66	0.797829	0.0257924
ARHGEF25	1.19958	0.0257961
NR5A2	1.28299	0.0259386
OR9A1P	2.5246	0.0259981
LYN	1.65069	0.0260502
PTPRH	2.03143	0.0261008
PTPN7	1.72797	0.026117
ACTA1	1.8527	0.0261377
HENMT1	0.978564	0.0261421
BHLHE22	1.2822	0.0262103
NECTIN3	0.936989	0.0262683
TMEM229B	2.69423	0.0262832
TAGAP	2.84497	0.0263033
MS4A1	2.89524	0.0264001
ACVRL1	1.26342	0.0264298
DEFB125	1.70768	0.0264722
SLCO1C1	1.28622	0.0265277
GPR176	1.03969	0.0265349
HDAC9	1.3135	0.0266511
HCLS1	2.33434	0.0266744
TINAGL1	2.6947	0.0267088
MUC16	3.04208	0.0267255
ETV1	0.895208	0.0267478
TLR10	1.34153	0.0268212
CMTM5	0.851742	0.0268505
CRACR2B	1.12608	0.0268551
CD63	1.12715	0.026868
DOCK2	1.93396	0.0268916
GDPD5	0.942187	0.0269672
GPR65	1.66973	0.0269872
PCOLCE2	1.61548	0.0269986
ARSE	1.06368	0.0270066
OPRK1	1.7114	0.0270441
LPXN	1.63849	0.027048
SAMD9L	1.40917	0.0271006
ARHGAP26	0.982458	0.0271603
LOXL2	2.3302	0.0271986
ATCAY	1.98378	0.0272178
IL15	0.921	0.0272342
NLRP5	1.72902	0.0272378
ZNF236-DT	2.15775	0.0272768
DPYSL2	0.692516	0.0273451
LINC01551	2.49448	0.0273652
HAPLN3	1.51383	0.0274841
CLEC4E	2.71046	0.0275001
TFF1	1.46896	0.0275412
IL6ST	0.766722	0.0275555
NPFF	0.98055	0.0276326
LINC00167	1.07785	0.027658
IGFALS	1.68401	0.0277053
KCNC1	1.39994	0.0277943
LPAL2	2.10132	0.0278088
LIX1L	1.0524	0.0278362
RILPL2	1.11512	0.0278406
MSC	1.18276	0.0279058
TTLL2	2.31697	0.0279742
DLC1	1.26122	0.0280279
FAM104A	1.53328	0.0280335
ISG20	1.96388	0.0280689
SPTBN5	1.10994	0.0281258
EVI2A	1.79278	0.0281735
PARVG	1.12199	0.0281781
CLEC4A	1.03209	0.0282014
BEST1	1.50025	0.0282548
GSN-AS1	1.31669	0.0283051
IL10RA	2.12642	0.0283442
FBXO16	3.09817	0.0283666
MRAS	1.22834	0.0283953
OR7A5	1.16529	0.0284125
TNIP3	3.53372	0.0284529
ADD3	0.692347	0.0285172
CHDH	1.03457	0.028527
LOC101927539	2.10913	0.0285339
PDE4A	1.40544	0.0285666
PLCE1	1.45879	0.0285977
NIPSNAP3B	1.44636	0.0286118
CLIC2	1.06302	0.0286643
NRXN2	2.12386	0.0286653
FSTL1	1.87602	0.0287155
GSDME	0.805143	0.0287543
RBMXL2	2.15243	0.0287559
OR51E2	1.10445	0.0287568
OLIG1	1.86477	0.0287644
RNF112	1.84938	0.0287771
ZNF649-AS1	2.32967	0.0288079
F13A1	1.5007	0.0288131
KCNAB2	1.54548	0.0288346
ITGA1	2.55777	0.0288711
NT5DC4	1.31666	0.0288983
LAX1	3.36497	0.0289227
DEFA5	2.05091	0.0289298
PLEKHO2	0.775163	0.0289977
HOXD1	0.869727	0.0290088
ISYNA1	1.25973	0.0290113
ITIH2	1.00355	0.0290595
PRR5L	1.41251	0.0291186
HLA-DRA	1.06265	0.02913
FAM198B	1.45105	0.0291796
GLIPR2	0.951192	0.0291886
COL4A2	2.30298	0.029265
MEP1A	2.00231	0.0293061
CLGN	2.85171	0.0293385
SIDT1	2.16885	0.0293511
ANKS1B	0.932567	0.0293809
ACTRT3	1.29681	0.0294079
ADA2	2.9602	0.0294091
SYNPO	1.48058	0.0295078
IGSF6	1.24244	0.029574
CDO1	2.28362	0.0296313
HDAC8	0.700874	0.0296658
POPDC3	2.79081	0.029748
HPCAL1	1.01585	0.0297752
MMP21	1.43716	0.0297865
DNAAF1	3.48332	0.0298031
FAM171A1	0.999865	0.0298071
ZNF275	1.8696	0.0300812
QPRT	2.40994	0.0300819
PHLDA1	1.82029	0.0300848
C1orf100	2.37137	0.0301858
WNT11	1.18196	0.0302218
RAB27A	0.960933	0.0302936
SUOX	0.707708	0.0303192
NTN4	0.97961	0.0303368
MRGPRF	1.83046	0.0303814
CCL5	1.71482	0.0304308
FOXL1	1.70127	0.0304322
MTMR9LP	1.21644	0.0304408
VAV1	2.52072	0.0304563
CHN1	2.09038	0.0307127
COL9A3	2.31085	0.0307659
MYL4	0.862507	0.0307925
STC2	2.03265	0.0307971
SLCO4C1	1.83598	0.0308296
LINC01121	1.99084	0.0308305
GIMAP1	0.917257	0.0308449
BCAR3	0.988021	0.0309018
SMG9	1.82947	0.0309029
SNAI3-AS1	1.64161	0.0309143
PTGIR	1.92193	0.0309391
LOC100131532	1.4016	0.0309491
MUC5AC	1.27715	0.0309639
MGAM	1.89094	0.0309699
RNF130	0.865924	0.0310348
KISS1R	1.63164	0.0310541
B3GALT5	1.66986	0.0310846
CD28	1.85849	0.0311108
RCVRN	1.12822	0.0312147
OR7C2	1.68116	0.0312248
EPHA1-AS1	2.21122	0.0312932
DENND1C	1.68598	0.0312938
CYFIP2	1.65095	0.0313087
NEDD9	1.6346	0.0313144
SEPT6	1.56062	0.0313355
TAF3	0.884643	0.0313646
CDK14	1.75372	0.0314383
LOC101927851	1.85856	0.0314506
PIM2	2.91341	0.0314828
LOC105378311	1.50766	0.0315065
COLEC12	0.953182	0.0315906
CNTRL	0.880407	0.0316776
C1orf158	1.58813	0.031695
ZMAT1	1.20971	0.0317064
TTC7B	1.06133	0.0317197
NALCN	1.0543	0.0317652
SP140L	1.19099	0.031831
LPIN2	1.02592	0.0318439
RGS1	2.04541	0.031845
LOC101927247	0.819914	0.0318696
LINC00311	2.06056	0.0318769
MCEMP1	2.0955	0.0318899
SRL	1.60716	0.031922
C1GALT1C1	0.798721	0.032008
DMXL2	0.904945	0.0321443
LOC101928557	1.52797	0.0321616
DAPK1	1.51217	0.0322134
HIC1	1.63802	0.0322789
CASC15	1.33614	0.0323519
LOC100652768	0.705239	0.0324084
C1QTNF1	0.673761	0.0324574
SIGIRR	0.894715	0.0325417
DAGLA	1.73073	0.0325642
RNASE1	1.2984	0.0326243
C1orf115	1.11207	0.0326388
ST8SIA2	2.21714	0.0326513
FAM111A	0.724983	0.0326781
VCAN	2.04125	0.0326839
ACTG1P17	2.93621	0.0327317
RAB8B	1.04985	0.032741
DNAH17-AS1	2.41848	0.0327494
MYOM1	2.33298	0.0327742
EGFL6	2.46326	0.0328522
ZNF469	2.52452	0.0329977
GSAP	0.898121	0.0330339
CLSTN2	2.23755	0.0330344
SLC45A3	1.40618	0.0330398
CORO2B	1.25127	0.0331101
TSPAN33	0.846654	0.0331178
CCDC158	2.51114	0.0331276
FKBP10	3.18537	0.0331634
P4HA3-AS1	2.04526	0.0331694
ACSL5	0.727968	0.033186
SPON1	2.05362	0.0332026
IL1RL1	0.953689	0.0332131
FSCN2	1.7084	0.0332606
HRCT1	1.31498	0.0332994
FNDC4	1.2552	0.0333136
DCN	1.33535	0.0333463
HOXD8	0.750721	0.0333728
CXorf65	1.80621	0.0333838
LINC00944	0.905012	0.0334061
LURAP1	0.854482	0.0334237
NACAD	1.31304	0.0334815
LNP1	0.939486	0.0335457
SLC47A1	1.28485	0.0335812
PARVB	1.63782	0.0336034
TAPBPL	1.21407	0.0336539
STPG2	1.21801	0.0336742
SGTB	0.725138	0.0337043
PXDN	1.78714	0.0337076
PDCD1	2.28126	0.0337129
CDS2	0.784521	0.0337179
SCG2	0.83817	0.0337781
PLEK	1.61968	0.0337942
PDE3A	1.47472	0.0338502
TLR2	1.13543	0.0338792
NKX6-2	0.925158	0.0339252
RAB3A	1.13884	0.0339458
KCNU1	1.15846	0.0340184
PANX3	1.35857	0.0340573
PILRA	0.787559	0.0340644
GPRC5B	1.21038	0.0340755
DHRS7C	2.43835	0.0340808
KIR2DS1	1.9347	0.034087
DOK6	1.20661	0.0341016
SPOCK2	1.47841	0.0341472
GIMAP7	0.972685	0.0342013
TMEM266	0.731379	0.0342163
TOR4A	1.26664	0.0342218
CDHR5	1.57391	0.0342409
NOTCH4	1.07335	0.0342662
CD1D	1.23155	0.0342935
KCNIP3	1.59886	0.0343335
GPSM3	1.81786	0.0343423
AGT	0.74954	0.034365
ANKS4B	1.10513	0.0344431
GIMAP2	1.44839	0.0344431
FPR3	1.55596	0.0344711
ELOVL5	0.872169	0.0345337
CSRP1	0.798428	0.0345502
UNC5C	2.34956	0.0345509
OLFML3	2.10379	0.0345699
DKK2	1.57187	0.0345836
TXNIP	0.661166	0.0346055
KCNG2	0.741109	0.0346491
KCNA7	1.08059	0.0346523
AFF2	1.14459	0.0346532
HYAL4	1.41149	0.0346594
LSAMP	2.28756	0.034712
C3orf36	2.00922	0.0347405
SEPT5-GP1BB	0.930305	0.0347578
GBP5	1.49165	0.0348118
PRKACB	1.04199	0.0348356
FCGR2C	1.57673	0.0348456
FCRL2	1.77358	0.0348744
TCTE1	0.650936	0.0348916
BCL2L14	1.52024	0.0349078
GJA4	1.25572	0.0349731
KCNMA1	1.22099	0.0349897
FICD	1.3145	0.0350695
JCHAIN	2.84345	0.0351156
ZBP1	4.94237	0.0351182
LINC01943	2.01988	0.0351448
ANKDD1A	1.41871	0.0351468
DERL3	3.17405	0.0351492
ZEB2	1.41244	0.0351631
COL14A1	1.40311	0.0352123
OR2J3	1.4657	0.0352491
LINC01018	2.35737	0.0352556
DOK2	2.35007	0.0352912
HABP4	0.71198	0.0353096
SPRY4	1.35362	0.0354137
FCN1	1.29249	0.0354505
LOC148709	1.24186	0.0354946
HMCN1	1.29265	0.0354982
YPEL1	1.03363	0.0355046
LINC02081	2.25945	0.0355561
RMST	2.36595	0.0355706
C20orf181	1.45385	0.035571
ART5	1.78194	0.0355727
TMEM230	0.707103	0.0356213
PFKFB3	1.45442	0.0356631
MEI1	2.21149	0.0357445
CELA2B	1.50928	0.0358254
ANKRD10-IT1	1.04359	0.0358736
KRTCAP2	1.08939	0.0359392
PDLIM3	1.92098	0.0359485
PLPP5	1.99297	0.0359562
METTL6	0.747429	0.0359564
PCDHGA10	1.50332	0.0359786
NUP210	1.37336	0.0360501
CSH1	1.48583	0.0360918
PYY2	1.66557	0.0360968
BEX5	1.36595	0.0361474
PLSCR1	1.10401	0.0361587
RNF150	0.800448	0.0361797
FCGR2A	1.36265	0.0362066
MAP1A	1.22499	0.0362195
BIRC3	2.07798	0.0362589
MSC-AS1	1.88152	0.0362801
PLCG1-AS1	0.787556	0.036283
CHGB	2.02782	0.036296
PRKD1	1.40519	0.0363341
CAVIN3	0.771107	0.036362
TIMP1	1.72136	0.036436
CCR2	1.76339	0.0365067
NCR3	1.88064	0.0365294
ACAP1	2.709	0.036545
PARP4	0.850977	0.0365777
HS3ST4	1.68926	0.0366634
ALCAM	0.668961	0.0366984
UTS2	1.31701	0.0367247
SH2D1B	1.57885	0.0368056
LINC02112	1.74734	0.0368309
GPC4	1.4285	0.0368353
LOC100505570	0.984717	0.0369014
SPATA1	2.01264	0.0369565
NRGN	1.19383	0.0369832
FGF7	0.666852	0.036993
RCAN2	1.16353	0.0369968
NINL	0.643508	0.0370707
GAD1	2.51318	0.0370819
SSPN	1.04838	0.0372954
THEMIS	1.5065	0.0373016
UNC13C	1.59694	0.0373811
TMIE	2.05865	0.0373933
PCAT19	1.23531	0.0374938
CHIT1	1.20619	0.03751
RTN1	0.794851	0.0375541
COL6A3	1.87071	0.0376387
MIR3916	1.87151	0.0376399
CACNA1C	1.30381	0.0376791
C1S	1.99317	0.0376871
TMEM201	0.694777	0.0376975
ACKR1	1.56399	0.0376976
ACACB	0.786997	0.03783
SESTD1	0.733473	0.0379096
CRHR2	1.01518	0.0379657
STATH	3.13171	0.038032
PKIG	0.803016	0.0380936
GATA2	0.951109	0.0381181
ARL2BP	0.659118	0.0381557
NFATC2	0.875736	0.0381978
PPP4R3C	2.35743	0.0382596
S100A1	2.08406	0.0383116
ATP11A-AS1	1.77726	0.0384077
LOC645188	2.19817	0.0384752
PCDH17	1.66083	0.0384973
PTPRN2	0.990085	0.0385229
CBS	1.44008	0.0385385
BACE2	0.847358	0.0385451
MORC1	1.64419	0.0385702
LINC01555	1.61362	0.038598
LINC02504	2.28174	0.038627
CYYR1	0.924574	0.0386597
PPCDC	1.27599	0.0386626
AMIGO2	1.04921	0.0386639
BRSK1	1.14894	0.0387079
LOC101929752	1.67822	0.0387084
HRC	1.94117	0.0387212
VWDE	1.71184	0.0387236
CLEC11A	0.74612	0.0387508
ADGRB1	1.44788	0.0387654
C15orf32	1.24637	0.0387927
DHRS7	0.63347	0.0388597
VOPP1	1.51692	0.0388759
C19orf66	0.827105	0.0388772
HLA-DPB1	1.10361	0.0388781
RHOF	1.2607	0.0388948
DNM1	1.11814	0.0388967
LINC00620	1.38176	0.0389204
ITM2C	2.40922	0.0389571
FRAS1	1.07036	0.0389823
GTPBP10	0.722727	0.0389963
HLA-C	0.775323	0.0391209
AGPAT1	0.720834	0.0391307
CAND2	0.86962	0.0391885
CPLX1	1.14034	0.0391945
APOE	1.39015	0.0393606
GABRP	1.69736	0.0393734
SLIT3	0.700704	0.0393923
LY86	1.38851	0.0394893
MMP2	1.91879	0.0395085
PTGDS	1.72794	0.03957
TBX21	2.26219	0.0396454
NHSL2	1.94992	0.0396481
SLAMF1	1.96418	0.0398003
SVOPL	1.22954	0.0398297
IGFBP4	1.71645	0.0398509
APCDD1L-DT	1.94064	0.0398602
LOC642852	0.690555	0.0398747
RBPMS	1.32447	0.0399137
MIR3663HG	1.55483	0.0399673
EFCAB5	2.86937	0.0399847
ARHGEF15	0.789192	0.04001
IL13	0.939182	0.0400153
HCAR1	1.99298	0.0400474
KMO	1.91909	0.04005
PTPN22	2.55756	0.0400596
CTSS	1.8203	0.0400869
AMDHD1	0.960036	0.0400898
POU3F4	1.48026	0.0400941
ATP8B4	1.29472	0.0402031
MICU3	1.1444	0.0402348
ST3GAL4	0.803305	0.0402715
FABP4	1.39746	0.0403276
LOC100287387	1.47565	0.040347
POM121L2	0.808056	0.0403497
C20orf144	1.82094	0.0403986
THEMIS2	2.04049	0.0404292
ISLR2	1.34135	0.0404311
XPNPEP2	1.73544	0.040463
MAN2A1	0.664105	0.0404673
CHST13	1.84374	0.0404703
KCNMB1	1.09157	0.0405668
STARD6	1.9865	0.0406197
ABCA6	1.25998	0.0406237
TMEM198	0.733583	0.0406317
UCHL1	1.04501	0.0406348
TRAC	2.66209	0.0406472
GATA6-AS1	1.97193	0.0407019
C3orf30	2.10231	0.0408457
RAMP3	1.56875	0.0409241
ADGRE5	1.67361	0.0409588
HLA-DMB	0.972901	0.0409874
P3H4	1.51875	0.0410148
ADPRH	0.945886	0.041048
FLJ34503	0.682744	0.0410938
CCDC140	2.0162	0.0411193
FBXL7	0.744368	0.0411805
LTBP2	1.21407	0.0411972
TMEM119	2.23303	0.0412022
TMEM200A	0.782947	0.0412319
KITLG	0.902152	0.0412962
TUB	1.01326	0.0413467
HLA-DPA1	1.12492	0.0413523
PPM1M	1.03485	0.0413653
PRB1	1.44052	0.0413942
PGGHG	1.54107	0.0414979
ZNF337	0.63248	0.0415073
KIAA1211	3.51322	0.0415083
FOXF1	1.76783	0.0415248
CALHM5	1.57015	0.0415507
PRF1	0.7805	0.0415987
RNF175	1.00433	0.0416279
STOM	1.08246	0.0416487
CDH5	1.19439	0.0417168
TCF7L2	0.601662	0.0417443
FREM3	1.4954	0.0417878
ETFBKMT	0.784861	0.0418082
PSTPIP1	2.36501	0.0418104
EMILIN2	1.52157	0.041825
FAM30A	3.86407	0.0418708
CCDC178	0.920136	0.0419066
LINC00208	0.65588	0.0419908
GLT8D2	1.76278	0.0419982
SHISA2	2.00227	0.0420477
PHPT1	0.76707	0.0420701
OVOL3	1.08213	0.0421109
LINC00342	0.974307	0.0421224
AKR1B1	1.20387	0.0421475
NUAK1	0.728957	0.0421723
TRIM27	0.726437	0.0421985
PDE10A	1.4251	0.0423092
RHOU	0.850395	0.0423215
VAMP1	1.36306	0.0423249
IFITM3	0.806974	0.0423348
SEPT3	0.836479	0.0423622
BMP8A	1.67124	0.0424525
ANGEL1	0.8581	0.0424685
STRA6	1.36011	0.04247
FAM9C	1.75857	0.0424962
MYRIP	0.631062	0.0424965
CYBC1	0.945958	0.0425206
CD14	3.11774	0.0425709
ZNF22	0.872918	0.0426596
ZNFX1	0.603538	0.04266
ACY3	1.54963	0.0426915
LOXL3	1.03361	0.0427767
DENND3	1.61172	0.0429031
ADAMTS9	2.27611	0.0429356
PLPP1	0.79056	0.0429589
ASAP1-IT1	1.36265	0.0429804
ZFYVE27	0.762809	0.0430634
PRRG3	1.01991	0.0431462
EAF2	2.32781	0.0431777
INPP4A	1.20843	0.0431943
ARL6IP5	0.638776	0.0432071
ATF6B	1.23039	0.0432165
CFAP221	1.73982	0.0432644
SLC25A29	0.669695	0.0432782
LOC729291	1.91154	0.0432841
DOK7	1.25323	0.0432892
CORO1A	2.17913	0.0434005
FCGR1B	2.24463	0.0434013
MGAT4A	0.624302	0.0434017
CBLB	1.02645	0.0434517
TREML5P	1.17319	0.043481
EMP3	1.29264	0.0435113
TEKT1	0.888801	0.0435942
SDK2	1.76964	0.0436073
CHPT1	0.803721	0.043623
CD200	1.45586	0.0436896
CST8	2.32301	0.0437036
CPXM2	1.3344	0.0437232
PLAU	0.717135	0.0438686
ZNF239	1.21987	0.0440476
PRSS21	0.846515	0.0442803
HERPUD1	1.52757	0.0442932
SLC12A3	1.6399	0.044304
LOC100288590	2.27078	0.0443482
MMP7	4.6153	0.0444573
REM2	1.12247	0.0444632
SEPT1	1.96764	0.0444913
PROKR2	1.7588	0.0444963
MDK	1.62678	0.0445914
FAM83C-AS1	1.83864	0.0445998
GAREM2	1.65996	0.0446
PLXDC1	1.7281	0.0446149
GSX1	1.27529	0.0446605
PRDM14	1.60028	0.0446864
CXCL8	2.91091	0.0447787
ANGPTL1	1.21994	0.0448303
DUSP5	0.857792	0.0449055
VWF	1.47688	0.045018
SLC39A8	1.93054	0.0450491
ZNF10	0.690796	0.045118
MME	2.78826	0.0451267
KRTAP9-9	1.8834	0.045179
PPP3CC	0.835211	0.0451819
DAP	1.16724	0.0452296
METRN	0.97213	0.0452659
LAYN	1.43573	0.0452869
PDE4DIP	0.918923	0.0453278
PHC1	0.769247	0.0453342
STAMBPL1	0.680449	0.0453616
CD300LF	1.98188	0.0453731
STPG4	1.85959	0.0454785
RWDD2A	1.14766	0.0455882
INMT	1.08372	0.0456096
IGHM	3.63828	0.0456159
MYDGF	1.24367	0.0457435
HIST1H3I	1.48992	0.0457478
NTNG2	1.24007	0.0457763
PLXND1	1.08241	0.045818
GLRB	1.14946	0.0458193
LOC100506571	1.74209	0.0458865
OR51B6	1.57332	0.0459145
PRRT2	0.989509	0.0460449
NPL	0.71454	0.0460644
SAMD3	1.75087	0.0461024
CCBE1	1.30948	0.0461445
DDIT3	0.731407	0.0461773
HIST1H4H	1.10972	0.0462193
SEMA3G	1.04023	0.0463046
LOC401261	0.841398	0.0463069
ENTPD6	0.727346	0.0463222
ERLEC1	1.41981	0.0463319
BFSP2	1.61044	0.0463331
HCRTR1	1.06357	0.0463858
OR10J1	1.74382	0.0463888
SHISA3	1.64731	0.0464472
NPM2	2.23937	0.0464681
EID1	0.732157	0.0464847
RPL36A	1.003	0.0466951
SLC46A3	1.66948	0.0468614
CXCL10	1.0085	0.0468649
MLKL	0.935023	0.0469242
FKBP11	2.31429	0.0469244
CCDC88A	1.41982	0.046977
SELP	1.56329	0.0470023
NDUFAF3	0.797408	0.0470093
MARC1	1.43574	0.047117
TRPM8	1.41547	0.0471439
ELMO1	1.01598	0.0471482
CDH11	2.15696	0.0472102
TNFRSF17	3.54755	0.0472723
TGOLN2	0.768716	0.0473078
WARS	0.767782	0.047316
IFITM1	0.707655	0.0474078
STPG3-AS1	1.10951	0.0474255
FTL	0.819547	0.0474681
MMP19	2.77475	0.0474753
EHD3	0.925802	0.0474861
CLECL1	2.3234	0.0475657
TMEM150C	1.34474	0.047651
OR7E156P	0.971045	0.0476872
MC1R	1.04131	0.0477184
RRN3P2	2.24204	0.0478958
EDIL3	1.37052	0.0479034
USP51	0.94061	0.0479352
SLC18A2	1.09616	0.0479424
BLM	0.873479	0.0480702
SMIM27	0.689573	0.0480893
BRINP3	1.83566	0.0481001
PDPN	1.20199	0.0481679
HEG1	0.894981	0.0481726
KCNQ1	2.30101	0.0481824
DEPP1	1.70789	0.04824
RASAL3	2.06929	0.0482658
STAC	1.03814	0.048327
PCDH12	0.912504	0.0483744
CKLF	0.600543	0.0484564
PCDHGB5	0.723485	0.0485305
LRTOMT	0.781693	0.0485451
AMHR2	0.833466	0.0485641
C12orf74	1.99593	0.0485726
CLDN5	1.03363	0.0486036
LINC00525	2.29016	0.0486531
FAM124B	1.35652	0.0486652
LYPD8	1.67062	0.048678
CBX6	0.942109	0.0486991
GHRHR	1.74661	0.0487091
PHEX	1.82485	0.0487217
OSR2	0.693701	0.0487331
RASIP1	0.744588	0.0487633
HYOU1	0.733195	0.0487983
MAPK11	0.660104	0.0489722
LINC01254	1.75656	0.049007
REN	1.5524	0.0490709
FOXC1	1.59548	0.0491883
CCDC8	1.65555	0.0492349
PRKCZ-AS1	1.18337	0.0492665
LENEP	1.13711	0.0493208
CRTAM	2.65958	0.0493691
CD300LB	0.704817	0.0494488
C1orf94	1.33235	0.0495458
LOC400794	1.03097	0.0495757
MITF	0.745118	0.0496277
GRIP2	0.942631	0.0497252
SLC2A2	1.09666	0.0498108
CCDC127	0.944377	0.0498355
CSF1R	1.06719	0.0499045

## Sheet: GSE33774
Gene	log2FoldChange	pvalue
HORMAD1	3.33649	5.55541e-06
TRIB1	0.961692	3.50868e-05
LIPG	1.22595	3.80061e-05
STK17A	0.929602	4.6269e-05
TNFRSF12A	1.02477	0.000115443
PTP4A1	0.494025	0.000132731
PTPRE	0.797056	0.000140451
AVPI1	0.932511	0.000187742
RGS2	0.975962	0.000225858
SLC20A1	0.838146	0.000299887
CLMN	0.551876	0.000303689
MYADM	1.2749	0.000334798
EPGN	1.27588	0.000367986
CEBPB	0.63126	0.000380242
CLCF1	0.400864	0.000401297
CRIP2	0.822798	0.000403745
ODC1	1.4005	0.000434534
PTGS2	1.25986	0.000448628
IL1B	1.48822	0.00045243
RIPK2	0.726344	0.000477678
RNF19A	0.550238	0.000512686
DDX21	0.606971	0.000545424
NRG1	0.925383	0.000633129
CREB5	0.63843	0.000652791
CDKN1A	0.632072	0.000667208
BPGM	0.989296	0.000674442
RNF122	0.750613	0.000677915
IVL	0.773237	0.000749279
AEN	0.467893	0.000755815
VEGFA	0.751556	0.000772819
PHLDA2	0.577763	0.000803099
NFATC1	0.515865	0.00090598
CDV3	0.346397	0.000950515
HSPB8	1.08099	0.000970634
NR4A3	0.581726	0.00103317
TNFRSF10A	0.450822	0.00109732
SELENOK	0.550683	0.00111317
FEM1C	0.516954	0.0011289
SLC4A7	0.511687	0.00115844
KIAA1024	0.351936	0.0011936
NOCT	0.720255	0.00119528
PDE4B	0.763825	0.00120414
EHD4	0.516157	0.00123737
EREG	1.24889	0.0012587
ADM	0.590092	0.00127783
MAP7D1	0.425432	0.00127897
NRP2	0.865601	0.00131271
AP1S3	0.890909	0.00134368
PNP	0.497836	0.00134943
SOCS3	1.18571	0.00136013
ENTPD7	0.504907	0.00138141
KBTBD8	0.534556	0.00144096
STX11	0.843212	0.00146771
COQ10B	0.603377	0.00148106
MAPK6	0.478496	0.00150935
SLC19A2	0.901219	0.00154846
IL6	1.55175	0.00155023
DUSP6	0.675058	0.0015736
ZYX	0.50762	0.00159415
PNO1	0.621922	0.00176961
HSPA4L	0.542336	0.00180159
CDK17	0.443182	0.00195789
NFIL3	0.668209	0.00219806
ADAP2	0.896548	0.00220195
EHD1	0.530823	0.00228638
SNRK	0.368628	0.00232528
CRIP1	0.385292	0.00243148
LDLR	0.650856	0.00243219
PIM3	0.361564	0.00247555
SKIL	0.643475	0.0025006
FSCN1	0.511418	0.0025549
DUSP5	0.705409	0.00257509
SLC2A3	0.809202	0.00263626
CDH19	0.604262	0.00267821
CORO1C	0.500727	0.00270063
UAP1	0.546574	0.00271386
AAED1	0.567124	0.00275782
ZDHHC18	0.412834	0.00276458
FHL2	0.420601	0.00277124
USP2	0.967761	0.00279808
KRT75	1.24656	0.00285941
SNAI1	0.337231	0.00288148
MIDN	0.540961	0.00294588
KRT17	1.0295	0.00304184
SDE2	0.407524	0.00308862
SDC4	0.562162	0.00310128
TRMT6	0.453817	0.00313098
SLC25A32	0.50473	0.00314281
KDM7A	0.58057	0.00317451
OTUD4	0.365698	0.00319813
SIK3	0.424041	0.00328688
NDEL1	0.648239	0.00332859
PIGA	0.665554	0.00333119
SAMD8	0.362262	0.00337878
SELE	1.0388	0.00355125
GCC2-AS1	0.316177	0.00355543
TUBB2A	0.662668	0.00356902
NRIP1	0.565848	0.00363567
KLF10	0.688001	0.00366673
HMGCR	0.545131	0.00368345
COA7	0.461848	0.00373674
KCNK1	0.51089	0.00382507
FBLIM1	0.29401	0.0038761
IER3	0.754038	0.00389169
CTPS1	0.436497	0.00396592
MAK16	0.466878	0.00397261
SLC2A1	0.465636	0.0039971
LRRC59	0.415101	0.0040703
SRXN1	0.51743	0.00418702
HBEGF	1.34883	0.00431975
HPCAL1	0.282066	0.00432349
SLC3A2	0.362648	0.00443315
RASSF5	0.333992	0.00444761
CRY1	0.665602	0.00451911
CSRNP1	0.707827	0.0045667
MAPRE1	0.391929	0.00463896
BDKRB2	0.371755	0.00472237
ATG101	0.400809	0.00480155
RFX2	0.783178	0.00493738
CTGF	0.62255	0.00495413
ZPR1	0.426907	0.00507371
SLC35F2	0.395958	0.00507816
PALMD	0.454977	0.0051371
MCAM	0.68466	0.00515956
INSIG1	0.599493	0.0052044
SLC2A14	0.38932	0.00526866
STC1	0.850449	0.0053959
HIVEP2	0.459354	0.00549512
C1orf74	0.631931	0.00554392
BAK1	0.477032	0.00590246
JMJD6	0.272315	0.00594193
PDCD2L	0.400513	0.0060525
SIGLEC16	0.407469	0.00605469
FOSL1	0.682036	0.00606315
MTHFD2L	0.379041	0.00618251
B4GALNT3	0.606257	0.00618478
MFSD12	0.359247	0.00636598
SLC16A1	0.54521	0.00642002
KIF5B	0.382328	0.00650225
HRH1	0.406804	0.00650638
PLAUR	0.708124	0.00659674
BHLHE40	0.493729	0.00669569
PANX1	0.604691	0.0067517
TAF13	0.564142	0.00686464
RFTN1	0.552366	0.00687386
UTP15	0.579069	0.00690698
ELF4	0.375862	0.00694884
MAFK	0.377671	0.00695283
DDX3X	0.319259	0.00696604
CCDC51	0.411614	0.00697011
YWHAH	0.379342	0.00699841
SERPINB5	0.404439	0.00705139
NUAK2	0.755912	0.00714248
NR4A2	0.81361	0.00746772
TPPP3	1.46986	0.00754193
SARS	0.338095	0.00772733
NIPA2	0.437625	0.00774853
MICAL2	0.426652	0.00776215
NAPG	0.456609	0.00780321
ID1	0.525778	0.00783106
YWHAQP8	0.312709	0.00783495
SPIN4	0.461576	0.00786488
TNFAIP1	0.289362	0.00787319
RPL22L1	0.605679	0.00812869
EIF1B	0.344157	0.0081388
LOC389834	0.914289	0.00818552
DUSP7	0.501271	0.0082575
SMOX	0.581672	0.00853416
SLC36A4	0.500143	0.00859902
STK40	0.551702	0.00863316
UBASH3B	0.494085	0.0086429
ZBTB49	0.320946	0.00884184
BCL3	0.45183	0.0089601
TGFBR1	0.368531	0.0089949
ACR	0.270692	0.00901245
JUND	0.505909	0.00901253
DIAPH1	0.401355	0.00918818
KIAA1958	0.285368	0.00920983
TRIM47	0.384151	0.00923334
KLF16	0.434786	0.00928768
ADAM17	0.347306	0.00933972
PFKFB3	0.676694	0.00960557
TCIM	0.436987	0.0096104
C16orf87	0.299064	0.00961475
ISM1	0.579479	0.0096248
PSME4	0.295715	0.00962799
AGPAT4	0.544967	0.0096576
MYO1B	0.494922	0.00975664
RMC1	0.338958	0.00979484
PDLIM5	0.415943	0.00980625
TSPAN2	0.494645	0.00980636
YRDC	0.400551	0.00993157
RIOK1	0.350483	0.010094
RINT1	0.41496	0.0101278
HSPA13	0.651138	0.0101972
ADAMTS4	0.516442	0.0102179
RFK	0.358323	0.0102525
DPH3	0.415012	0.010256
OGDH	0.414914	0.0102582
FAM107B	0.455355	0.0102819
RARA	0.26417	0.010333
DNAJA1	0.670168	0.0103348
MTMR6	0.368477	0.0103977
MAFB	0.534848	0.0104525
IFNLR1	0.221249	0.0104726
BLOC1S2	0.415161	0.0105142
GPATCH2	0.449973	0.0107464
AREG	1.12105	0.0107722
CAB39	0.44434	0.010944
SFN	0.256964	0.0109657
BZW1	0.290828	0.0110844
IL6R	0.527252	0.0111993
BCAR1	0.33939	0.0112063
SLC38A1	0.271629	0.0112951
ADAMTS1	0.571023	0.0113858
POLR1B	0.562915	0.0114083
QSOX2	0.226649	0.0114197
AKIRIN2	0.419965	0.0114202
HOMER1	0.563413	0.0114778
TPPP	0.539543	0.0115334
GRPEL1	0.398845	0.0116224
TUBA1C	0.286719	0.0116666
MTHFD2	0.483907	0.0116762
POLR3G	0.586122	0.0117284
LSM10	0.307461	0.0117555
RUBCN	0.389409	0.0118316
KCTD11	0.444758	0.0119072
WDR43	0.397477	0.011931
AMD1	0.291163	0.0119709
RRAD	0.387064	0.0120787
ETS2	0.410933	0.0121619
TMED5	0.38888	0.0121706
SLC25A19	0.282307	0.0122426
RFX3	0.330421	0.012349
STRN3	0.410374	0.0123804
EIF2B2	0.344836	0.0124201
NRARP	0.615701	0.0124998
SNORD58A	0.737908	0.0125025
CXCL8	1.41107	0.0125845
BYSL	0.394315	0.0126657
CXCR1	0.875597	0.0126786
SLC25A33	0.317313	0.0126916
PFDN2	0.281382	0.0127413
SPRY4	0.389604	0.0127436
NDUFAF4	0.51692	0.0127724
NUP58	0.378293	0.0127868
CEBPD	0.409474	0.0128131
INPP1	0.486953	0.0128737
GNL2	0.369433	0.0128803
ZNF296	0.342565	0.0129363
EEF2KMT	0.252622	0.0130455
CCDC71L	0.400933	0.0130862
SPSB1	0.302022	0.0131165
SNORD116-2	0.398964	0.0136375
SRGN	0.94606	0.0136541
MET	0.447528	0.0136678
RNU5B-1	0.464387	0.0137271
PRKCD	0.273671	0.0137308
PATE1	0.276095	0.0137488
MAP2K4	0.380546	0.0137608
RAB9BP1	0.228293	0.0138237
USP15	0.501966	0.0139025
CD58	0.380389	0.0141109
RNF126	0.282616	0.0141326
NSUN2	0.239169	0.0142163
OLR1	0.494414	0.0142615
ELL	0.25837	0.0142645
SNN	0.223754	0.0143773
GTF2B	0.367349	0.0144068
C2CD2L	0.321096	0.0144457
GLS	0.429308	0.0145463
ITPRIP	0.393357	0.0146047
GPAT3	0.755259	0.014606
CCT2	0.37465	0.014617
BRIX1	0.416985	0.0146336
RHOF	0.471609	0.0150037
MIR139	0.28607	0.0150903
EIF5A	0.278042	0.0152677
POLR3F	0.527053	0.0154253
SLC30A7	0.403345	0.0154829
IL12A	0.220207	0.0154838
EIF2S1	0.319305	0.0155278
EPPK1	0.669275	0.0155382
KLF11	0.344539	0.0155602
SNORD63	0.509488	0.0155756
ABL2	0.305881	0.0155987
CLIP1	0.333249	0.0156119
ABHD13	0.343259	0.0156152
CXCL16	0.500992	0.0156223
TES	0.355169	0.0156639
PPTC7	0.377161	0.015697
OPN1SW	0.288489	0.0157148
PDLIM1	0.243506	0.0157402
ZBTB21	0.514128	0.0158912
CAPZA2	0.552468	0.0159152
ACER2	0.365538	0.0159337
OXNAD1	0.265108	0.0160422
NEK7	0.490898	0.0160597
ANKRD46	0.30443	0.0161274
SINHCAF	0.294436	0.016244
GSPT1	0.288012	0.0162952
DCAF13	0.304737	0.0163065
CSF3	0.967412	0.0163707
ERRFI1	0.595622	0.0164349
E2F6	0.402752	0.0164729
MARS2	0.42452	0.0165367
ABCE1	0.360746	0.0165495
NIP7	0.460992	0.0166036
FAM49A	0.551464	0.0167265
MAPK1IP1L	0.254052	0.0167547
EMC6	0.275288	0.0167797
YARS	0.330408	0.0168233
MAPRE3	0.345654	0.0168502
DRAP1	0.379895	0.0168714
PNPLA8	0.467037	0.0169628
PPP1R15B	0.362468	0.0172514
KIAA0040	0.496615	0.0172832
UGCG	0.562872	0.0172877
CHUK	0.426671	0.0173007
KPNA1	0.346374	0.017346
EMC7	0.294125	0.0174632
ERI1	0.370198	0.017519
PPP6R1	0.268474	0.0175464
DOHH	0.216332	0.017691
HSBP1	0.339684	0.0178288
AKR1B10	0.444119	0.0179073
NOP2	0.307353	0.0180001
FOXP4	0.257327	0.0180298
LEFTY2	0.232897	0.0180722
RAB32	0.339741	0.0182399
EFNB1	0.473585	0.018297
METTL1	0.437809	0.0182978
SERPINE1	0.690427	0.01837
SMAD7	0.374985	0.0183982
MLF1	0.372964	0.0184265
KLHL21	0.296131	0.0184351
GRK5	0.352132	0.0184423
CYP51A1	0.36973	0.0184801
CHD1	0.445689	0.0185976
DUSP1	0.707143	0.0186981
RRP1B	0.296217	0.0187626
NFKBIB	0.253143	0.0187669
YPEL5	0.272144	0.0188037
FGFBP1	0.692702	0.0188374
MAPKAPK2	0.252584	0.0188838
DUSP16	0.290828	0.0189145
MAN1A1	0.376327	0.0189197
AJAP1	0.293215	0.018973
STK26	0.292642	0.0190194
PTAFR	0.386548	0.0190638
RABGEF1	0.382648	0.0193245
USP38	0.509599	0.0193764
OCIAD2	0.287563	0.019418
DDX28	0.328369	0.0194406
SSFA2	0.405097	0.0194466
MBD1	0.444235	0.019465
ATP6V0A2	0.311282	0.019487
CGAS	0.693119	0.0195527
RRP15	0.408587	0.0196166
E2F5	0.317927	0.0197065
TLNRD1	0.307435	0.0197689
PRPF4	0.325257	0.0199767
RCOR1	0.484334	0.0200119
BCL7B	0.356861	0.0200615
EAF1	0.509911	0.0201085
RNU5A-1	0.258662	0.0201199
PRAG1	0.37849	0.0201583
PDE6H	0.207076	0.0202265
PDE12	0.348672	0.0202949
PISD	0.203272	0.0202978
STAM	0.301513	0.0202991
CEMIP	0.818339	0.0203008
NOLC1	0.336257	0.0203801
SYNJ2	0.338581	0.020455
RFLNB	0.366907	0.0205171
PPM1K	0.568016	0.020568
ACKR3	0.40667	0.020589
CEMIP2	0.461377	0.0207007
ATP13A3	0.451067	0.0208069
ABCC1	0.406156	0.0208307
MARS	0.311113	0.020838
MAML2	0.44962	0.0208558
BDKRB1	0.616163	0.0210427
RUVBL1	0.326619	0.0211703
SNORD44	0.504833	0.021396
ELOA	0.317078	0.0214078
DNTTIP2	0.4218	0.0214168
CCDC86	0.247747	0.0215705
EMC3	0.325104	0.0216677
RRP7A	0.328126	0.0217425
CCSAP	0.2203	0.0217437
ZNF331	0.296101	0.0217787
R3HDM4	0.258185	0.0218664
CXCL2	0.476399	0.0219198
OR4C15	0.2264	0.0219632
GTF2F2	0.348682	0.0220145
GREM1	0.598799	0.0221632
RBMS1	0.270778	0.0221708
GARS	0.344071	0.0221867
PPP2R5B	0.284026	0.0222527
ATP6V0B	0.353557	0.0223082
CHI3L1	0.653534	0.0223912
FBXO2	0.200415	0.0224095
AAGAB	0.385267	0.0224282
BNC1	0.493443	0.0224595
GTPBP4	0.318014	0.0226709
EFR3B	0.279528	0.0227236
IGLON5	0.231354	0.022768
DOK3	0.328718	0.0227857
ZBTB43	0.272736	0.0230692
LINC00482	0.209381	0.0231506
TIGAR	0.575588	0.0232137
MIR27A	0.591621	0.023376
CDC42EP2	0.190948	0.0234896
OXSR1	0.38118	0.0236332
DYRK3	0.376168	0.0236886
RBM11	0.33518	0.023913
DNAJB9	0.50612	0.0239589
FAM126A	0.644969	0.0240595
FJX1	0.308882	0.0241141
MIR516B2	0.364552	0.0241668
PARS2	0.22271	0.0242115
FOXF1	0.27738	0.0242129
NINJ1	0.363593	0.0243662
SGMS2	0.427089	0.0243859
GCH1	0.591376	0.0244682
TAAR6	0.25329	0.0246055
MNT	0.274967	0.0246564
CBX4	0.285392	0.0247165
DEFB1	0.517135	0.0247415
SLC20A2	0.352706	0.0247682
NDUFAB1	0.345133	0.0248063
PTPN1	0.230266	0.0248107
OGFR	0.215377	0.024882
FAM214B	0.381971	0.0248861
UTP18	0.282241	0.0248981
YWHAG	0.30035	0.025004
IL1RAP	0.3635	0.0250577
KRT6B	0.260907	0.0251029
MARK3	0.354752	0.0251735
MCL1	0.279817	0.0252095
GNPNAT1	0.356663	0.0252468
ZFAND2A	0.741899	0.0253928
FGR	0.376051	0.0254691
PLEKHA3	0.33514	0.0256041
ZSWIM6	0.325054	0.0256468
GRWD1	0.244808	0.0256905
PRNP	0.330729	0.0257431
KIF13B	0.356371	0.025765
PDGFA	0.260115	0.0258792
RELA	0.254747	0.0259941
PRR7	0.209093	0.0260073
LITAF	0.295594	0.0260243
DESI1	0.263645	0.0260405
MTM1	0.480811	0.0260694
LTV1	0.41234	0.0261399
TRMT10C	0.338075	0.026175
GOLT1B	0.603727	0.0261868
LRP8	0.238987	0.0262962
SSBP4	0.212012	0.0263677
CHAC2	0.435646	0.0263761
MCFD2	0.392155	0.0263786
CYCS	0.318595	0.0265538
PSMA5	0.362293	0.0265546
USP12	0.318274	0.0265689
SLC10A6	0.371896	0.0267832
CISD2	0.45675	0.0270922
ARIH2	0.315152	0.0270966
SNORD15B	0.423559	0.0271095
LRRC8A	0.30061	0.0271188
RB1	0.298988	0.0271699
NUDCD1	0.48469	0.0272147
NIPA1	0.301996	0.0273165
TIMM17A	0.300208	0.0273685
TDP2	0.422785	0.0274022
MFGE8	0.387616	0.0274589
MUL1	0.284553	0.0274665
SNORD115-44	0.59697	0.0276143
ADAMTS9	0.471089	0.0276194
OSBPL11	0.369337	0.0277148
IGSF8	0.435682	0.0277494
DCUN1D5	0.438052	0.0278727
ARL5B	0.432417	0.0279223
SH2B2	0.23266	0.0279651
FAM49B	0.448118	0.0279834
ANXA7	0.35854	0.0280203
CBR3	0.227983	0.0280921
NOL6	0.364042	0.0281294
TNFRSF10B	0.425225	0.0281579
IL1A	0.94459	0.0282684
FYTTD1	0.406029	0.0284455
TNFAIP3	0.645243	0.0285144
IL20	0.513088	0.0286189
CRK	0.293173	0.028647
NETO2	0.528002	0.0286678
RNF126P1	0.23466	0.0286998
PPIF	0.557055	0.0287285
ATP2B1	0.434814	0.0288768
ZNF215	0.696308	0.0290318
HIST1H2BK	0.330552	0.0291101
NOP10	0.25003	0.0291449
B4GALT1	0.383616	0.0292555
MPV17L2	0.306537	0.0292595
ALAS1	0.343634	0.0293312
AKIRIN1	0.284882	0.0295528
TP53RK	0.283607	0.0295637
TOR1AIP1	0.32971	0.0295855
MFSD14A	0.274135	0.0296278
CSF2	0.21291	0.0296445
LIG4	0.399762	0.0297289
USP42	0.353399	0.029772
RBM38	0.177324	0.0298489
USP14	0.261848	0.0298589
MAK	0.262914	0.0298759
MBNL2	0.277571	0.0299009
C5AR1	0.44542	0.02991
PSMD11	0.304671	0.0299666
PGGT1B	0.39418	0.0299747
TXN	0.418152	0.030229
E2F3	0.293255	0.0302609
FAS	0.36983	0.0303488
ATG3	0.298469	0.0304084
DENND4A	0.367247	0.0304713
KLF13	0.279633	0.0305337
NPLOC4	0.215204	0.0305891
SEC23B	0.297479	0.0305995
CCRL2	0.346023	0.0307806
STX3	0.273679	0.0308362
ZBTB2	0.371705	0.0308629
TRAF3	0.370323	0.0309746
ZNF165	0.311646	0.0309871
PSMA3	0.393662	0.0310455
PRELID1	0.319502	0.0312488
KIF3A	0.404132	0.0312565
MON1A	0.253116	0.031303
ACTR1A	0.281744	0.0313189
TIPARP	0.364268	0.0313325
LOC105371114	0.213116	0.0313496
RNF222	0.35375	0.0314551
CD274	0.969703	0.0314571
LHX4	0.23737	0.0314763
RALGDS	0.508877	0.0315109
FAM86C1	0.382199	0.0315894
IRF2BP2	0.339147	0.0317271
SRM	0.321604	0.0317602
SERTAD3	0.287	0.0318454
QTRT2	0.357504	0.0318516
MIS12	0.396193	0.0318684
MAFF	0.308813	0.0318743
RELT	0.208861	0.0318968
RHOD	0.443862	0.0318998
SNORA27	0.320046	0.0319196
EFHD2	0.392463	0.0319619
EIF5A2	0.352537	0.0322209
KRTAP5-2	0.237373	0.0322756
MOCS3	0.255552	0.0324744
NAA25	0.31344	0.0324952
HEXIM1	0.270178	0.0325312
MORN2	0.330121	0.0325499
ELOF1	0.291804	0.0327144
MYO5A	0.426113	0.0327391
ISL1	0.239906	0.0327894
PAFAH1B2	0.508484	0.0328274
TUSC1	0.198641	0.0328408
PXDC1	0.283021	0.0328747
MIR153-1	0.21874	0.032945
G0S2	0.481573	0.0330028
SELENOI	0.396292	0.03302
HS3ST3A1	0.260382	0.0330493
VSIR	0.297894	0.033117
ABHD16A	0.243492	0.0332202
FILIP1L	0.362424	0.0335006
RGS16	0.331885	0.0335282
PCGF5	0.416244	0.0335489
G3BP2	0.207262	0.0335803
ATG4A	0.387344	0.0336257
NGDN	0.341066	0.0336702
MARCH3	0.722709	0.0337224
RNF4	0.172438	0.0338306
BOP1	0.294466	0.0338413
PAQR3	0.374651	0.0338491
SAP30BP	0.245658	0.0340833
TARS	0.40111	0.0343139
ADORA2B	0.382881	0.0345348
NFATC2	0.412618	0.0345811
VASP	0.18721	0.0346384
RP2	0.407055	0.0346941
MAP3K11	0.285998	0.0347035
MIEF1	0.266842	0.0349522
MRPL17	0.177156	0.0349911
ACP4	0.227543	0.035036
IMPAD1	0.346901	0.0352257
PLK3	0.432114	0.0352304
LSM1	0.370046	0.0353398
C5orf22	0.343204	0.035343
RIMS2	0.202207	0.0353672
ADRM1	0.277829	0.0353731
LYSMD2	0.231253	0.0354199
PTRH2	0.253752	0.0354284
LOC101930026	0.182743	0.035463
PDLIM3	0.295264	0.0355127
TOMM40	0.243249	0.0355937
SHB	0.319004	0.0357113
NIPAL4	0.372686	0.035846
SCARF1	0.222302	0.0358976
PNPT1	0.65074	0.0360492
MCU	0.375757	0.0361106
SNRPF	0.295055	0.0362494
PLOD2	0.466222	0.0362541
CHST2	0.201803	0.036278
RCAN1	0.191022	0.0362898
NNMT	0.524306	0.0364028
ZNF410	0.341298	0.036473
GLRX2	0.301227	0.0365759
EVI5	0.443662	0.0365952
GJB4	0.245078	0.0366284
SCARNA1	0.447619	0.0367261
SSH1	0.304511	0.0367697
DPH2	0.274981	0.036785
PYROXD1	0.487375	0.0368519
ARHGEF2	0.264563	0.0370335
BMP2K	0.402167	0.037035
XPNPEP1	0.323985	0.0370432
RELL1	0.332117	0.0370995
PIN1P1	0.209724	0.0371088
DNAJB6	0.272163	0.0371148
NR4A1	0.653743	0.037426
JHY	0.358199	0.0374439
C2orf69	0.329286	0.0375311
MYEF2	0.271466	0.0377396
TMEM217	0.349099	0.03782
SPATA17	0.231047	0.0378966
CARD19	0.210367	0.0379063
NDFIP2	0.252021	0.0381452
ID3	0.445407	0.0385406
ARNTL	0.655598	0.0385741
MRPS36	0.307425	0.0385804
DNAJC7	0.276004	0.0386645
COX6C	0.440241	0.0388106
TERF2IP	0.275102	0.0388888
RNU5D-1	0.916686	0.0389012
OSTM1	0.333756	0.0389799
KCNK6	0.216298	0.0391794
TSC22D2	0.364048	0.0391946
UCHL3	0.404061	0.0392436
LRRC42	0.304397	0.0392984
SNORD82	0.371949	0.0394729
ZNF487	0.315672	0.0395771
TGFBR2	0.405598	0.0396207
TUBB6	0.283728	0.0397325
PFKP	0.304133	0.0397356
LARP4	0.308983	0.0397469
SOCS1	0.468901	0.0397492
PHF5A	0.253909	0.0399582
PDSS1	0.318244	0.0400033
YTHDF1	0.237376	0.0400069
RASSF10	0.373366	0.0400655
RARRES1	0.304832	0.0401214
OGFRP1	0.22994	0.0401885
NUP153	0.229156	0.0402133
FAM126B	0.325138	0.0402536
CDK7	0.288061	0.0403553
FAM241A	0.211363	0.0403846
DDX18	0.315653	0.0404336
USP32	0.325763	0.040544
HPSE	0.411244	0.0406082
HSPH1	0.716665	0.0406964
MIR24-2	0.635351	0.0406993
NRBF2	0.298555	0.0407742
OSGIN2	0.320082	0.0409003
MTDH	0.214065	0.0409017
DUX4	0.401661	0.0409479
MEF2D	0.305423	0.0409575
POLR3B	0.334879	0.0410224
STPG1	0.431206	0.0410366
LTN1	0.3122	0.0411631
TXNDC11	0.380745	0.0411713
SNAPC2	0.23138	0.0411819
ZNF562	0.307227	0.0412157
DNAJB4	0.617126	0.0412711
E2F4	0.238426	0.0413229
EVA1C	0.407618	0.0413801
ZNF584	0.363699	0.0414931
JAGN1	0.250934	0.0416589
KCTD10	0.208189	0.0417827
FBXO33	0.341584	0.0419122
GRK2	0.26688	0.0419873
CHMP1B	0.276603	0.0420239
RPGR	0.261542	0.0421134
EXOC6	0.435875	0.0421617
LBR	0.274616	0.042209
RRS1	0.403357	0.0422639
UEVLD	0.376955	0.0424687
SNX25	0.336983	0.0425887
PPRC1	0.405278	0.0427164
ERF	0.300136	0.0427588
RHEB	0.262684	0.0428246
RAB21	0.239586	0.042916
UBE2J1	0.278244	0.043035
TUSC2	0.308739	0.0430509
PLEKHB2	0.324174	0.0431471
TAF11	0.225519	0.0431983
RTCB	0.296283	0.0433031
DNAJB11	0.320699	0.0436496
GALNT6	0.337735	0.0440179
BAZ1A	0.239626	0.0440624
GNL3	0.353718	0.0440941
POLR2J	0.234692	0.0441126
HVCN1	0.232399	0.0441191
MED27	0.24103	0.0441472
FAM8A1	0.265916	0.0441512
FAM98A	0.349071	0.0442366
CCNQ	0.168073	0.0442476
CMC2	0.344128	0.0444544
PPP4R1	0.29859	0.044502
PIP5K1A	0.271259	0.0445182
KDM6B	0.29041	0.0445377
TUBB4B	0.230445	0.0445998
SNORA3B	0.310438	0.0446513
PSMD7	0.242396	0.0446516
PDXP	0.226693	0.0447199
C12orf49	0.265794	0.044894
CCL4	0.537017	0.0449525
SNORD42A	0.373623	0.0450146
SLC22A4	0.298075	0.0451092
C15orf39	0.237542	0.045121
PLEKHG1	0.280113	0.0451478
LRRFIP2	0.26792	0.0452544
UBE2D2	0.223754	0.0453579
MICALL2	0.162735	0.0454367
SLC15A4	0.301249	0.0454393
ATP13A2	0.251419	0.0455028
NOV	0.486428	0.0455773
SERPINB9	0.689166	0.0455912
SNORD60	0.576756	0.0456175
NAA15	0.272903	0.0456553
TOR1A	0.214712	0.0457468
RRP36	0.220069	0.0458107
LAMTOR5	0.252449	0.0458573
CEBPG	0.290937	0.045956
SRP19	0.249413	0.0459664
NEDD1	0.322827	0.0459745
TMEM102	0.180461	0.0459785
DESI2	0.299948	0.0460103
SNORA22	0.263678	0.0460832
PI4K2B	0.281101	0.0461187
SNORD49A	0.289877	0.0461675
COX17	0.33969	0.0463781
MEOX1	0.217509	0.0465546
PTPN2	0.463767	0.0465911
OTUD6B	0.342448	0.0467628
ACSL4	0.483463	0.0468003
STIP1	0.350419	0.0468947
TUBA4B	0.210085	0.0470124
GLA	0.402699	0.0470654
SPATS2L	0.34782	0.0470899
MORF4L2	0.378362	0.0471232
LINC00189	0.331112	0.0471621
NSUN5	0.231669	0.0473666
SLC37A3	0.279605	0.0474316
PPP1R14C	0.368353	0.0474841
MRTO4	0.28808	0.0476319
MEDAG	0.470638	0.0478502
PUS3	0.409484	0.0479123
ATP6V1C1	0.41603	0.0479306
CHORDC1	0.492733	0.0479411
SELENOM	0.3219	0.047971
FGD4	0.282343	0.0479732
LSP1	0.31202	0.0479996
PDP1	0.280848	0.0481859
URB2	0.377339	0.0482383
TUBA4A	0.239614	0.0482385
NT5DC3	0.346188	0.0484266
PIGW	0.405816	0.0485341
ST3GAL5	0.568027	0.0486553
PSMB2	0.271909	0.0486731
NOD2	0.388839	0.0486789
HSPA5	0.319355	0.0486995
EPOP	0.239126	0.0489867
MTRR	0.299375	0.0489985
ERICH5	0.196342	0.0490052
SNORA15	0.206866	0.0490244
MSC	0.408928	0.0491214
C1orf52	0.233748	0.0491695
SLC2A6	0.1953	0.0492911
KRT18P55	0.195256	0.0493134
HMOX2	0.304296	0.0493233
TAF5L	0.259415	0.0493624
SNORD36B	0.338262	0.0493723
FAM213A	0.302538	0.0495109
KLK5	0.61224	0.0496227
B3GNT5	0.301223	0.0496679
ANKRD22	0.45456	0.0497396
UBE2W	0.362899	0.0497441
MYC	0.414232	0.0497839
EIF2S2	0.24282	0.0497899
TTC7A	0.304412	0.0499171
FCRLB	0.188524	0.049938
PQLC1	0.250861	0.0499516

## Sheet: GSE106090
Gene	log2FoldChange	pvalue
CTSS	2.38759	2.02961e-14
FAM92B	4.6368	1.14677e-13
AC079209.1	3.52901	4.21041e-12
CD19	4.14825	8.24685e-12
SERPINI1	1.91882	2.26284e-11
HCLS1	2.00741	3.79469e-11
ANKRD36BP2	4.85385	3.91237e-11
AC017002.5	2.57338	4.20136e-11
AC017002.3	2.57338	4.20136e-11
CETN4P	1.99101	7.3203e-11
AL139125.1	3.96779	7.58656e-11
MZB1	5.8828	9.4729e-11
CD79B	3.7835	1.13876e-10
AC127029.3	3.7835	1.13876e-10
SMARCB1	6.16792	1.32417e-10
DERL3	6.16792	1.32417e-10
SLAMF7	4.07985	1.44069e-10
TNFRSF17	6.25152	1.55659e-10
L3MBTL3	6.41262	1.68003e-10
AL355581.1	6.41262	1.68003e-10
CD38	4.18932	1.80534e-10
AL365361.1	4.68676	2.0513e-10
AL139327.2	3.87253	2.30421e-10
PTPRC	2.04219	2.33593e-10
FKBP11	3.33325	2.47391e-10
CCDC65	3.33325	2.47391e-10
AC073610.2	3.33325	2.47391e-10
SEL1L3	3.81417	2.84832e-10
GMFG	2.21726	3.20417e-10
IGHV3OR16-13	5.42365	3.32364e-10
AOAH	2.1182	3.55584e-10
LINC02384	4.16717	3.86295e-10
AC011944.1	1.62806	4.11606e-10
DOCK2	1.89228	4.36852e-10
SPCS3	2.52431	4.52336e-10
GLIPR1	1.63073	4.97782e-10
SLC39A8	1.80701	5.00224e-10
ABCD2	3.81676	5.03137e-10
EAF2	3.43911	5.38722e-10
FCRL2	4.89618	5.60196e-10
TMEM8A	1.5826	6.33065e-10
CD226	1.94536	6.57203e-10
CCK	5.06845	6.59609e-10
IGLC3	4.96992	7.37312e-10
IGLC2	4.96992	7.37312e-10
TLL2	3.64042	7.68007e-10
LILRB2	2.04592	7.70814e-10
LINC02285	1.91395	7.99959e-10
IGHV3OR16-9	5.5319	8.13107e-10
AC142381.4	5.5319	8.13107e-10
SAMSN1	2.63161	8.25114e-10
TMC3-AS1	4.20376	9.34338e-10
SSR3	1.9802	9.47804e-10
ST8SIA4	2.58283	9.71641e-10
IGHV3OR16-10	5.23838	1.07532e-09
AC142381.1	5.23838	1.07532e-09
LAT2	1.78458	1.08896e-09
AL133467.1	4.92614	1.09664e-09
CD3D	1.81481	1.11156e-09
IGHV3-69-1	5.94336	1.16753e-09
IGHV3-21	5.94336	1.16753e-09
IGHV3-11	5.94336	1.16753e-09
CR2	2.50078	1.18498e-09
ZNF740	2.21383	1.23384e-09
ITGB7	2.21383	1.23384e-09
ERMN	3.50331	1.26001e-09
GPSM3	2.52865	1.38399e-09
MYO1G	1.98143	1.39496e-09
APH1B	1.17056	1.4052e-09
AC104248.1	3.54857	1.57467e-09
AL590764.1	2.36371	2.02836e-09
SH2D3C	1.41592	2.09049e-09
TFEC	2.52218	2.10817e-09
WTAPP1	5.75227	2.23518e-09
MMP3	5.75227	2.23518e-09
KMO	3.31192	2.27654e-09
C4orf48	1.9952	2.29819e-09
VOPP1	2.1278	2.4517e-09
AC241585.1	2.1278	2.4517e-09
CCDC88A	1.61437	2.45429e-09
AC012358.3	1.61437	2.45429e-09
TRAF3IP3	2.58494	2.66013e-09
C1orf74	2.58494	2.66013e-09
AC108693.2	1.74896	2.74262e-09
AC092068.2	3.01232	3.01273e-09
AC012447.1	2.67025	3.12214e-09
TNFAIP6	1.85492	3.15011e-09
RAB39B	4.43723	3.37327e-09
AC011466.1	1.12233	3.68977e-09
FNDC3B	1.70681	3.75461e-09
CPNE5	3.79666	3.98419e-09
IGKV1OR2-6	6.58356	4.02257e-09
FCRLA	5.07463	4.0285e-09
SRGN	2.3874	4.14438e-09
TENT5C	4.37669	4.22096e-09
KC877982.1	2.29116	4.31048e-09
POU2AF1	4.38808	4.31052e-09
PIGK	1.10351	4.33461e-09
ENPP2	1.87195	4.55762e-09
SPAG4	5.37217	4.71348e-09
JSRP1	5.94867	5.01317e-09
AC007569.1	4.04196	5.10897e-09
CDK14	1.89938	5.27286e-09
AF165147.1	1.93987	5.5796e-09
RNASE6	2.04016	5.6254e-09
ARHGAP18	1.0488	5.65896e-09
CRYBA4	4.22012	5.90919e-09
ICAM2	2.03948	6.10031e-09
LY96	1.84766	6.24081e-09
COL4A4	2.99908	6.53532e-09
ITGA4	2.5927	6.78543e-09
IFFO1	1.32042	6.93575e-09
LINC00582	3.71895	7.10865e-09
SSR4	1.90018	7.16983e-09
PSTPIP1	1.41322	7.38143e-09
ZNF48	1.49353	7.63222e-09
SEPTIN1	1.49353	7.63222e-09
AC116348.4	1.49353	7.63222e-09
FAM30A	4.17487	7.80961e-09
ICAM3	2.94331	7.90481e-09
AC114271.1	2.94331	7.90481e-09
GBP5	2.3702	8.09393e-09
AC099063.1	2.3702	8.09393e-09
TXNDC11	1.72338	8.62806e-09
SNN	1.72338	8.62806e-09
HOTAIRM1	1.91077	9.32948e-09
KLHL6	3.67118	9.48773e-09
IRF4	4.29341	1.01474e-08
NUGGC	3.6293	1.0151e-08
TSPAN12	1.05482	1.03254e-08
TNFRSF13C	3.33123	1.05222e-08
PLCG2	1.93306	1.10243e-08
CD86	1.98031	1.14012e-08
TPTE2	3.44543	1.15011e-08
AC002091.1	2.26221	1.16722e-08
AF127936.1	2.63947	1.17889e-08
WIPF1	1.79068	1.21855e-08
CADPS2	1.32703	1.25433e-08
CATIP-AS1	2.39986	1.29968e-08
CATIP	2.39986	1.29968e-08
VAV1	2.19076	1.31688e-08
RASSF2	1.81771	1.31984e-08
XBP1	2.98632	1.33554e-08
ETS1	1.63382	1.34532e-08
TBXAS1	2.2835	1.41141e-08
IGHV3OR16-8	5.22022	1.44295e-08
AC142086.5	5.22022	1.44295e-08
CYTIP	3.57431	1.44425e-08
LINC02453	1.31536	1.52314e-08
STK17B	1.82198	1.52436e-08
AC027117.2	5.45596	1.54373e-08
KCNN3	4.08183	1.55645e-08
IGKV1OR2-1	5.23214	1.59133e-08
IGKV1OR10-1	5.23214	1.59133e-08
TTC39C	5.05397	1.61321e-08
AC090772.1	5.05397	1.61321e-08
BANK1	2.47004	1.65292e-08
AC147067.2	1.10572	1.66005e-08
NF1	2.03457	1.67484e-08
EVI2B	2.03457	1.67484e-08
AZGP1P1	2.95756	1.6981e-08
AZGP1	2.95756	1.6981e-08
AL353622.1	1.11549	1.76916e-08
SEPTIN6	1.69638	1.9087e-08
HLA-DOB	3.08748	1.97296e-08
GAB3	1.14742	1.98784e-08
PARM1	2.21387	1.99558e-08
AC110760.1	2.21387	1.99558e-08
NOBOX	2.25445	2.0172e-08
AP001057.1	2.60031	2.02869e-08
GNGT2	1.65869	2.14213e-08
TMED5	1.09983	2.17399e-08
ERLEC1	2.06005	2.19654e-08
ASB3	2.06005	2.19654e-08
TMEM163	2.87898	2.26888e-08
NLRC4	2.12837	2.27123e-08
AL136537.1	1.5684	2.32976e-08
RINL	1.62665	2.33802e-08
MS4A4A	2.21605	2.37003e-08
CD180	4.0553	2.39185e-08
CD53	2.35546	2.4444e-08
BTLA	2.9705	2.4505e-08
SH3KBP1	1.37715	2.50792e-08
LINC02352	4.00236	2.52232e-08
AC012236.1	4.00236	2.52232e-08
SENCR	1.69583	2.59752e-08
FLI1	1.69583	2.59752e-08
CXorf21	2.49851	2.6104e-08
CR1L	2.69433	2.71053e-08
LINC02836	2.88587	2.76085e-08
FCMR	2.3075	2.80546e-08
IGSF6	1.74718	2.86255e-08
AC245060.7	4.86709	2.94623e-08
SEC11C	2.38944	2.96805e-08
BTK	2.59863	3.09177e-08
NCF1C	3.04375	3.15166e-08
AC135388.1	1.26222	3.22634e-08
IGKV3D-7	4.77212	3.34533e-08
MESP1	2.06923	3.34928e-08
BATF	1.38901	3.49687e-08
CD79A	3.48421	3.53436e-08
PYHIN1	1.65219	3.55499e-08
AL391069.2	1.29133	3.79456e-08
MS4A4E	1.98515	3.94298e-08
AC110611.2	1.93566	4.04625e-08
LINC01692	4.23729	4.14666e-08
AP000146.1	4.23729	4.14666e-08
S100Z	3.75348	4.15087e-08
C3orf70	2.25703	4.17943e-08
CD48	2.42199	4.50836e-08
AL121985.1	2.42199	4.50836e-08
AC090587.1	1.81695	4.68063e-08
CORO1A	1.9333	4.69705e-08
BOLA2-SMG1P6	1.9333	4.69705e-08
BOLA2	1.9333	4.69705e-08
AC133555.4	1.9333	4.69705e-08
AC092546.1	2.46514	4.74012e-08
INPP4A	1.4481	4.76647e-08
IGHGP	5.08106	4.77108e-08
IL26	3.38578	4.77282e-08
KLHL6-AS1	3.73415	4.84959e-08
PIK3CG	2.33589	5.04321e-08
TMEM140	0.957132	5.15119e-08
KCNAB2	2.39825	5.21306e-08
PATL2	2.05349	5.26002e-08
AKNA	1.83884	5.31561e-08
LINC01480	2.83572	5.32075e-08
SPDEF	1.14216	5.34439e-08
RASAL3	1.60482	5.5069e-08
MAP4K1	2.79862	5.54578e-08
AC245052.4	0.91156	5.68102e-08
BCAN	3.63595	5.81697e-08
AL365181.3	3.63595	5.81697e-08
AC136428.1	5.73629	5.868e-08
STAP1	4.0952	5.90439e-08
FCGR2C	1.94005	6.01107e-08
RAB11B	2.95902	6.10779e-08
KLF12	1.12816	6.14602e-08
C1GALT1C1	0.851174	6.17844e-08
CDCA5	5.54064	6.49142e-08
ANKRD55	2.1427	6.70302e-08
GZMA	1.53852	6.85592e-08
TLR10	2.7305	6.89582e-08
SLAMF1	2.57319	7.12755e-08
TCTN1	1.69641	7.14546e-08
HVCN1	1.69641	7.14546e-08
FCGR2B	2.21362	7.19463e-08
AL451067.1	2.21362	7.19463e-08
NCF1B	2.60681	7.21621e-08
NCF1	2.60681	7.21621e-08
AC005052.1	1.99941	7.30259e-08
PRDX4	1.73474	7.32631e-08
CCDC69	2.19369	7.3624e-08
ARHGAP30	1.22766	7.59018e-08
RGL4	2.49248	7.70882e-08
GUSBP11	2.49248	7.70882e-08
AP000347.1	2.49248	7.70882e-08
FYB1	2.09702	7.80192e-08
ZBP1	3.62271	7.88254e-08
LINC01543	2.61215	8.1314e-08
CMAHP	1.61478	8.27714e-08
AL133268.4	1.61478	8.27714e-08
CXorf65	2.25135	8.55529e-08
AL590764.2	2.25135	8.55529e-08
FAM49A	1.52018	8.85465e-08
AC104623.1	1.52018	8.85465e-08
IGKV2D-29	5.62036	8.90683e-08
IGKV2-29	5.62036	8.90683e-08
IL24	3.26767	9.0154e-08
EDEM1	2.04005	9.09439e-08
HLA-DMB	1.41168	9.1452e-08
KCNA3	5.12662	9.5874e-08
MYDGF	1.28372	9.61662e-08
SH2D1A	2.07823	9.76572e-08
CYFIP2	2.08028	1.02256e-07
AC008676.3	2.08028	1.02256e-07
IGLV10-54	5.16324	1.02397e-07
AC245517.5	5.16324	1.02397e-07
IFNG-AS1	6.6317	1.06164e-07
VNN2	2.01851	1.0712e-07
TRIM55	3.0087	1.07199e-07
LINC00525	3.77601	1.07448e-07
MGAT4A	1.28198	1.07844e-07
NLRP14	3.92521	1.13392e-07
SIL1	1.11501	1.14737e-07
C1orf54	1.30205	1.28011e-07
NCF4	2.0797	1.28946e-07
TNFRSF14	0.691365	1.29123e-07
IGHV5-78	5.64217	1.30526e-07
KNG1	2.12086	1.30959e-07
IGKC	1.38756	1.31221e-07
AC244205.1	1.38756	1.31221e-07
FBP1	2.32147	1.32142e-07
AL109955.1	1.8665	1.34531e-07
DENND5B	2.97408	1.35721e-07
AIF1	1.44958	1.40472e-07
AC025437.4	3.26949	1.41193e-07
AL139390.1	2.69615	1.41759e-07
TG	1.74424	1.45135e-07
SLA	1.74424	1.45135e-07
BCAT1	2.50457	1.45221e-07
IGKV5-2	4.48865	1.46077e-07
AC004585.1	2.5949	1.46781e-07
GPR34	1.9339	1.50387e-07
UBE2J1	1.7102	1.52105e-07
SOWAHD	2.02883	1.59712e-07
FCGR2A	2.15744	1.65983e-07
AC046185.3	1.1274	1.66292e-07
AC134312.5	1.63893	1.70104e-07
AC134312.2	1.63893	1.70104e-07
AC110741.1	2.2112	1.70718e-07
CR1	2.38798	1.77448e-07
LINC01267	2.63028	1.79908e-07
TMEM52	4.65895	1.89549e-07
ARX	4.63517	1.95716e-07
ERN1	1.50126	1.98521e-07
MS4A6A	1.60914	2.01612e-07
KIAA1324	1.38647	2.04004e-07
AP000569.1	3.39971	2.11956e-07
AF127936.2	3.05451	2.12668e-07
AC004687.1	2.30492	2.13041e-07
IRF2	1.45387	2.13389e-07
AC099343.2	1.45387	2.13389e-07
PTPN22	2.08579	2.15695e-07
AL137856.1	2.08579	2.15695e-07
AC021683.5	2.22468	2.17542e-07
TLCD4	2.37538	2.20829e-07
AC092802.1	2.37538	2.20829e-07
P2RX5	2.43337	2.25804e-07
APOC1	2.72781	2.31545e-07
AL035701.1	2.25128	2.32827e-07
SNX10	1.60949	2.44193e-07
AC004540.2	1.60949	2.44193e-07
TMEM176B	1.79375	2.44381e-07
CLEC4A	1.42372	2.44902e-07
AC006511.5	1.42372	2.44902e-07
AL365272.1	2.13038	2.46808e-07
STK33	3.21339	2.5068e-07
TXNDC15	1.32617	2.50983e-07
TEX36	4.01744	2.51803e-07
RAB20	1.72139	2.68044e-07
JCHAIN	4.10201	2.68803e-07
AC009570.2	4.10201	2.68803e-07
SNAI3-AS1	2.9704	2.78087e-07
SNAI3	2.9704	2.78087e-07
ARL8A	3.68406	2.78599e-07
IL21	1.42226	2.8792e-07
PSMG3-AS1	1.06378	2.89525e-07
KLRB1	2.07536	2.98494e-07
AC092821.3	2.07536	2.98494e-07
LCP2	1.41714	3.01251e-07
C5orf58	1.41714	3.01251e-07
AC011899.3	2.73861	3.05466e-07
HSD17B11	1.16908	3.06135e-07
AC108516.2	1.16908	3.06135e-07
ITM2C	1.9362	3.09699e-07
BX072579.1	1.20062	3.1843e-07
IGHV3OR15-7	4.27402	3.22917e-07
PGM3	0.953242	3.23381e-07
DOP1A	0.953242	3.23381e-07
RASSF1-AS1	1.04882	3.28987e-07
ARHGAP26-IT1	1.02838	3.31891e-07
PGPEP1	1.96132	3.31951e-07
CCL3L1	2.82383	3.37524e-07
AC243829.1	2.82383	3.37524e-07
LINC01890	1.6119	3.39505e-07
ARHGAP25	1.6119	3.39505e-07
CD3G	1.86306	3.53699e-07
EVI2A	2.13113	3.56503e-07
AC134669.1	2.13113	3.56503e-07
MMP10	3.16614	3.59868e-07
PECAM1	1.91943	3.67209e-07
WARS	1.04948	3.95347e-07
AL157871.4	1.04948	3.95347e-07
ZC3H12D	1.993	4.04091e-07
PDE3B	2.15898	4.1167e-07
DDHD1	0.968787	4.19582e-07
CYP26A1	2.62922	4.24009e-07
AL358613.3	2.62922	4.24009e-07
CKLF-CMTM1	0.802599	4.3187e-07
CKLF	0.802599	4.3187e-07
AC010542.5	0.802599	4.3187e-07
NUP210	1.90897	4.37867e-07
AL356309.1	1.50466	4.37879e-07
ADGRE5	0.839384	4.38446e-07
AC008569.1	0.839384	4.38446e-07
AL590226.1	1.82018	4.39425e-07
FCRL1	2.4902	4.4038e-07
SLC41A2	1.85447	4.40618e-07
KYNU	1.96743	4.46092e-07
PREX1	1.19053	4.55544e-07
CIAO2A	0.912575	4.68995e-07
AC113346.2	2.97614	4.77559e-07
U62317.4	2.7894	4.80436e-07
U62317.1	2.7894	4.80436e-07
TMEM273	0.924389	4.83679e-07
MMP7	5.17838	4.83946e-07
CCND2	1.90142	5.29958e-07
AC008012.1	1.90142	5.29958e-07
P2RY10	2.42899	5.41874e-07
ARID3A	1.11146	5.42018e-07
FLT3	1.91546	5.43398e-07
ADAMTS9	1.12875	5.46227e-07
CD163L1	2.24156	5.47091e-07
CD163	2.24156	5.47091e-07
AC092652.2	1.54203	5.47846e-07
ZNF215	3.47143	5.5548e-07
MS4A7	1.72136	5.57035e-07
MS4A6E	1.72136	5.57035e-07
MS4A14	1.72136	5.57035e-07
ST3GAL1	1.40611	5.60715e-07
RBP5	1.39125	5.74563e-07
C1RL-AS1	1.39125	5.74563e-07
AC133644.2	4.33703	5.89462e-07
CYTOR	2.07543	5.93464e-07
AC133644.3	2.07543	5.93464e-07
CLEC4D	2.16812	5.98629e-07
AC087045.2	5.14807	6.02369e-07
CD27-AS1	2.5245	6.10579e-07
CD27	2.5245	6.10579e-07
LINC01871	2.04463	6.12493e-07
AC021678.2	3.09857	6.12826e-07
FUT7	1.71803	6.23403e-07
C9orf139	1.71803	6.23403e-07
LINC01857	3.21115	6.3607e-07
GTSF1	2.73889	6.38552e-07
PITPNM1	0.710043	6.43788e-07
KLRG1	1.38807	6.46474e-07
AL161729.1	1.23165	6.48828e-07
CERCAM	1.34126	6.71366e-07
AL359091.5	1.34126	6.71366e-07
C16orf74	0.750584	6.91217e-07
AC018695.9	0.750584	6.91217e-07
CALU	1.06786	6.97985e-07
SEC61A1	1.93603	7.02368e-07
HSPA13	2.12642	7.05703e-07
RHPN2	1.68794	7.10102e-07
NOL4L	1.33453	7.12038e-07
SEL1L	2.951	7.22717e-07
GPR65	2.36075	7.29092e-07
AL157955.1	2.36075	7.29092e-07
STAT4	1.8711	7.36983e-07
AC067945.3	1.8711	7.36983e-07
PDK1	1.89932	7.41644e-07
NDFIP1	0.465313	8.00413e-07
TXLNB	2.93262	8.01535e-07
AL158850.1	2.93262	8.01535e-07
TNFSF14	1.36393	8.01659e-07
ENOX2	1.76801	8.07312e-07
NPY2R	3.47571	8.15566e-07
PDIA5	1.00687	8.27089e-07
SKAP1	1.81511	8.30242e-07
TTC41P	2.50688	8.37964e-07
AC012555.1	2.50688	8.37964e-07
HEXIM2	0.861008	8.56176e-07
IQGAP2	1.8939	8.67422e-07
AC025188.1	1.8939	8.67422e-07
SIGLEC12	1.56679	8.76974e-07
ALOX5AP	1.30488	8.80293e-07
SERPINB9	1.60898	8.82535e-07
AC005842.1	1.95337	9.16971e-07
NID1	0.932842	9.21985e-07
EMB	1.57399	9.23916e-07
PLXND1	1.03914	9.37584e-07
RHOBTB3	1.9273	9.41555e-07
GLRX	1.9273	9.41555e-07
RAB3B	2.72852	9.42066e-07
PLEK	2.33439	9.42095e-07
MOB4	2.57336	9.47885e-07
LRRN1	1.69312	9.54776e-07
PRKCQ	2.00927	9.61925e-07
AC090061.1	2.15621	9.72698e-07
BIN2	2.12514	9.78865e-07
LINC01053	3.43946	9.93946e-07
AMER2	3.43946	9.93946e-07
SPRY4	1.50599	9.97429e-07
DNAJC10	1.05106	1.00216e-06
PLPP5	1.34398	1.00286e-06
DDHD2	1.34398	1.00286e-06
RAB3C	2.2665	1.00656e-06
AC008852.1	2.2665	1.00656e-06
ITFG1-AS1	0.745175	1.0198e-06
ITFG1	0.745175	1.0198e-06
LILRB3	2.3996	1.03314e-06
NUDT18	0.87397	1.03996e-06
CD247	1.21864	1.04473e-06
IGLL5	3.57786	1.04836e-06
OSBPL3	1.00357	1.05054e-06
LRIF1	0.88752	1.05172e-06
AL360270.1	0.88752	1.05172e-06
CLDN10	3.5771	1.05272e-06
AC026202.3	1.25828	1.08452e-06
OR1D4	0.828089	1.08557e-06
ATP8B4	1.4618	1.08614e-06
ISG20	2.42895	1.09428e-06
B9D1	2.06217	1.11314e-06
TXNDC5	2.56115	1.13051e-06
MILR1	2.11583	1.13475e-06
ARFGAP3	1.04441	1.13525e-06
RCSD1	1.76354	1.13847e-06
AC011816.2	0.954209	1.14681e-06
RHOH	3.32569	1.16642e-06
SH3D21	0.996495	1.1696e-06
EVA1B	0.996495	1.1696e-06
CST7	1.68235	1.19534e-06
AP001160.1	1.21274	1.20505e-06
UBL4B	3.84058	1.20826e-06
AC115619.1	2.0287	1.21877e-06
HSH2D	2.73415	1.22227e-06
AQP6	1.67941	1.23989e-06
PIM2	2.16261	1.25255e-06
SPCS1	1.03925	1.25471e-06
CASP3	0.942141	1.2633e-06
SPPL2A	0.72337	1.26443e-06
TRPC4	1.2988	1.2681e-06
AL512603.1	1.34181	1.27902e-06
CTLA4	2.46523	1.28303e-06
SAMD11	0.992496	1.29952e-06
GCSAM	1.04386	1.30839e-06
TAGAP	2.86451	1.31191e-06
SELL	2.51912	1.34864e-06
GPRIN3	1.94163	1.35391e-06
SYVN1	1.46357	1.36018e-06
MRPL49	1.46357	1.36018e-06
RGS5	1.13981	1.37157e-06
TBX1	3.63401	1.37846e-06
LINC01235	1.83481	1.38456e-06
AL583785.1	1.83481	1.38456e-06
AC100861.2	1.64807	1.38883e-06
AC100861.1	1.64807	1.38883e-06
CD300A	1.49735	1.40471e-06
TPK1	1.1506	1.40835e-06
TREM2	2.64602	1.41445e-06
AC007349.4	1.12297	1.44438e-06
AC022447.7	3.64916	1.45832e-06
PKD1L1	1.34083	1.4825e-06
C7orf69	1.34083	1.4825e-06
AL121748.1	2.09798	1.49985e-06
AC113615.1	1.82474	1.52685e-06
FAM166C	2.50332	1.56017e-06
ITGAX	2.63725	1.56154e-06
AL589765.5	1.41217	1.59316e-06
PHTF1	1.35772	1.5973e-06
ITGA6-AS1	2.66294	1.60665e-06
SDF2L1	1.59071	1.6119e-06
CLECL1	2.82156	1.6404e-06
IL3RA	0.774589	1.65647e-06
BFSP2-AS1	2.2877	1.6639e-06
STAG3L5P-PVRIG2P-PILRB	1.47091	1.67255e-06
STAG3L5P	1.47091	1.67255e-06
PMS2P1	1.47091	1.67255e-06
AC104699.1	2.16271	1.73809e-06
GPR174	2.75365	1.73841e-06
CYBA	3.17579	1.75427e-06
FCRL3	1.55526	1.7603e-06
E2F5	1.52394	1.76299e-06
C12orf42	2.60892	1.77435e-06
TMEM91	2.74497	1.78785e-06
AC011462.1	2.74497	1.78785e-06
DDX39A	0.76403	1.79942e-06
DNAH3	1.79212	1.81697e-06
AC008551.1	1.79212	1.81697e-06
GZMK	2.019	1.8349e-06
AC034238.1	2.019	1.8349e-06
DOK1	1.1585	1.8351e-06
LRRC28	0.926205	1.97362e-06
PDIA4	1.54195	2.00334e-06
RBMXL3	2.55016	2.0089e-06
POLR2K	0.586308	2.02889e-06
BCL2A1	1.33355	2.05686e-06
AL353764.1	1.14654	2.10367e-06
CCDC78	0.811126	2.11267e-06
ANTKMT	0.811126	2.11267e-06
AC002091.2	2.44002	2.11783e-06
CYBB	1.88839	2.12067e-06
F5	2.71863	2.12115e-06
ZNF281	0.706827	2.12431e-06
AC104461.1	0.706827	2.12431e-06
PGA5	1.85357	2.12866e-06
PGA4	1.85357	2.12866e-06
PGA3	1.85357	2.12866e-06
AP003037.1	1.85357	2.12866e-06
PTPN2	0.712221	2.14843e-06
PLPP4	1.35128	2.17667e-06
AC027307.3	2.08055	2.17824e-06
NME5	1.00139	2.21078e-06
RRBP1	0.863479	2.2415e-06
SEC24D	0.842106	2.24471e-06
RPS6KA2	1.76224	2.25139e-06
CXCR4	3.17451	2.25154e-06
ZBTB38	1.55377	2.25223e-06
AIM2	1.97745	2.26363e-06
CDC42EP3	1.07674	2.30323e-06
AC006369.1	1.07674	2.30323e-06
CHST2	3.2546	2.33722e-06
LINC02002	1.71643	2.34196e-06
PTK2B	1.50146	2.34413e-06
AC023510.1	1.37749	2.40171e-06
AC010149.1	1.98161	2.45779e-06
UCP1	3.27139	2.48391e-06
LINC01597	1.65304	2.51583e-06
AC023794.4	1.65304	2.51583e-06
AC023794.1	1.65304	2.51583e-06
DNAAF4-CCPG1	1.22044	2.53881e-06
CCPG1	1.22044	2.53881e-06
MSR1	1.24608	2.6031e-06
PRF1	1.49505	2.60744e-06
FAM107B	1.77875	2.63449e-06
IL2RB	1.80114	2.68117e-06
SLCO2A1	0.856563	2.68315e-06
NEU4	2.20463	2.69222e-06
BEX5	2.87897	2.77335e-06
RAB33A	2.26114	2.77676e-06
BFSP2	2.14852	2.81188e-06
HEXA	0.812178	2.8374e-06
AC009690.2	0.812178	2.8374e-06
AC009690.1	0.812178	2.8374e-06
CD2	1.93444	2.8385e-06
ALG5	1.01774	2.87576e-06
PODXL	1.48681	2.8767e-06
BET1L	1.4938	2.88737e-06
IGLL1	2.97878	2.91255e-06
PLEKHO1	1.05524	2.91632e-06
ASIC4	0.575858	2.96622e-06
TBC1D9	1.4071	2.99236e-06
SAA4	2.26249	2.9931e-06
TLR2	1.37401	3.02249e-06
GRAMD1B	2.38286	3.03197e-06
C11orf65	0.823374	3.079e-06
ATM	0.823374	3.079e-06
AC010149.2	1.67792	3.12397e-06
TRPA1	1.80192	3.1403e-06
MSC-AS1	1.80192	3.1403e-06
GLCCI1	2.28858	3.15055e-06
NXPE3	1.79243	3.22185e-06
ATP13A1	0.682317	3.23145e-06
SLC16A4	1.21975	3.2611e-06
LINC01485	2.83111	3.29593e-06
PLOD3	0.818428	3.31748e-06
OSGIN2	0.495503	3.41222e-06
BBIP1	0.876412	3.43942e-06
AC009093.8	1.17777	3.44832e-06
NOVA2	1.54985	3.47318e-06
AC109597.2	2.13067	3.56994e-06
DNAJB9	1.49646	3.60317e-06
ZDHHC2	1.60399	3.67422e-06
ACSL5	1.29431	3.68902e-06
HPYR1	2.90157	3.71056e-06
ARHGAP9	1.87916	3.7141e-06
TMEM156	4.69544	3.76756e-06
AKR1B1	1.44233	3.77776e-06
AL449106.1	1.23414	3.79715e-06
UBAC2	2.43391	3.81948e-06
GPR183	2.43391	3.81948e-06
AC018450.2	3.27055	3.83834e-06
MGP	1.10004	3.85501e-06
C12orf60	1.10004	3.85501e-06
DPEP1	3.47706	3.85709e-06
UNC5A	1.17169	3.85777e-06
HK3	1.17169	3.85777e-06
CTH	2.47953	3.88301e-06
FCGR1CP	1.62859	4.04885e-06
FCGR1B	1.62859	4.04885e-06
AC244453.3	1.62859	4.04885e-06
AC244453.2	1.62859	4.04885e-06
ITGA8	1.78857	4.15917e-06
GP1BA	1.26719	4.17218e-06
HDAC4-AS1	1.10657	4.18215e-06
AC124312.3	1.08822	4.18751e-06
SLC11A2	0.649759	4.26769e-06
PMEPA1	1.03018	4.27468e-06
CD37	2.02584	4.30558e-06
AC011450.1	2.02584	4.30558e-06
P2RX4	1.15175	4.32186e-06
ARHGDIG	1.39941	4.32395e-06
ALG14	1.10109	4.32913e-06
AL358473.1	1.41769	4.37903e-06
CHST11	1.90108	4.38532e-06
APOBEC3G	1.35161	4.38695e-06
GCA	1.10414	4.39117e-06
CC2D2B	1.047	4.40898e-06
AC016355.1	1.12379	4.43938e-06
PLIN2	1.49886	4.44481e-06
AC097522.2	1.03977	4.45447e-06
B4GALT1-AS1	2.7414	4.54057e-06
SMIM1	1.54033	4.58226e-06
AL441992.1	0.819526	4.73191e-06
PPCDC	1.04542	4.796e-06
OCSTAMP	2.17244	4.80743e-06
AC113133.1	2.21052	4.8155e-06
SRPRA	3.26176	4.86795e-06
RASSF8-AS1	0.862114	4.88423e-06
KCNA2	1.52365	4.93905e-06
LMTK3	1.16511	4.94782e-06
ASTN2	1.5263	5.01111e-06
PRKCB	1.27417	5.01826e-06
OTOS	1.40371	5.11768e-06
CCR6	1.4401	5.40087e-06
COL4A3	2.99628	5.47519e-06
AC097662.1	2.99628	5.47519e-06
CXCL1	3.29275	5.50063e-06
GAPLINC	1.29532	5.52021e-06
ST6GAL1	1.67792	5.52198e-06
SELP	1.27906	5.5453e-06
AL136084.3	1.64997	5.61504e-06
LMO2	1.09468	5.64743e-06
LDHB	0.815821	5.69629e-06
AC010197.2	0.815821	5.69629e-06
BIRC3	1.70796	5.72385e-06
LRMP	1.54261	5.72603e-06
IL1B	1.82895	5.85394e-06
LILRA2	0.903308	5.89958e-06
AC245036.5	0.903308	5.89958e-06
DOCK10	0.718589	5.90274e-06
KCNJ8	1.57804	5.92557e-06
CD14	1.83831	5.9297e-06
GDPD5	0.74343	5.93439e-06
LTB	1.88	5.95017e-06
ABCC4	0.867728	5.951e-06
RPN2	0.836064	5.96673e-06
TNFSF13B	1.0753	6.07405e-06
LIN7A	1.1	6.1093e-06
MEOX1	1.27301	6.13647e-06
PKHD1L1	2.11301	6.1424e-06
CEP128	2.0349	6.20535e-06
AC092810.4	2.95216	6.22002e-06
AC040970.1	1.5956	6.24485e-06
PACRG-AS3	1.00041	6.39334e-06
LRCH4	0.835863	6.48588e-06
AC069281.2	0.835863	6.48588e-06
MPL	2.38864	6.55168e-06
CXCL3	2.04139	6.58824e-06
RABAC1	0.790819	6.60684e-06
AC010616.1	0.790819	6.60684e-06
SKAP2	1.31614	6.72303e-06
UGGT1	1.24744	6.77229e-06
PTPRCAP	2.9695	6.80762e-06
PTP4A2	0.868469	6.81281e-06
AL136115.2	0.868469	6.81281e-06
AL139246.2	1.74343	6.86978e-06
AC008543.4	1.34609	6.87694e-06
VAMP5	0.887129	6.91905e-06
AL160314.2	1.8931	6.94559e-06
AC007262.2	2.617	6.95727e-06
LEF1	0.793579	6.96871e-06
KCNN4	1.86814	7.00372e-06
A2M-AS1	0.696611	7.16574e-06
A2M	0.696611	7.16574e-06
LY86	1.39831	7.19711e-06
TMEM208	0.914611	7.20894e-06
AL354872.2	2.07857	7.27888e-06
HERPUD1	2.07995	7.29311e-06
SIGLEC6	1.19649	7.32374e-06
AC020914.1	1.19649	7.32374e-06
SPOCK2	1.79325	7.37774e-06
LINC01943	1.42714	7.43817e-06
AC017002.1	1.42714	7.43817e-06
CSGALNACT1	0.780845	7.44837e-06
P2RY13	1.51414	7.52491e-06
IGHG3	2.11188	7.57927e-06
FCN2	2.06246	7.58505e-06
AC109635.3	0.836373	7.65851e-06
TCIRG1	1.63854	7.66746e-06
SELENOS	0.971503	7.68002e-06
WIPI1	1.03582	7.68772e-06
ARSG	1.03582	7.68772e-06
AC007780.1	1.03582	7.68772e-06
AL671710.1	1.1276	7.68992e-06
MINAR1	1.01474	7.7207e-06
Z93930.3	1.10516	7.83913e-06
CR786580.1	1.32188	7.90923e-06
ZBTB8OS	0.860717	7.96768e-06
P2RX1	2.12129	7.98014e-06
AC124947.1	3.10743	8.05523e-06
LILRA6	2.30563	8.06251e-06
AC024243.1	1.55218	8.12847e-06
RARRES1	1.95762	8.17894e-06
FGR	1.4234	8.20335e-06
AC011377.1	0.984072	8.40549e-06
TMEM244	1.12542	8.44843e-06
DRAM1	1.20757	8.5559e-06
ST6GALNAC4	2.15303	8.55961e-06
AC025265.3	1.68261	8.60584e-06
LINC01215	2.15306	8.62328e-06
PCED1B-AS1	1.83816	8.64113e-06
INSIG2	0.689952	8.65301e-06
MIR3142HG	1.81498	8.67049e-06
BST1	0.655038	8.67567e-06
PRSS23	0.807975	8.69135e-06
FZD4	0.807975	8.69135e-06
MGAT1	1.42348	8.7338e-06
SLC32A1	1.30127	8.82863e-06
AC007613.1	1.13123	8.8613e-06
AC114760.2	1.87565	8.89154e-06
CLGN	3.73853	9.14702e-06
BCL2L1	1.26167	9.16762e-06
AL121845.2	1.18686	9.17599e-06
PCK1	1.55873	9.19005e-06
TLR1	1.50143	9.21042e-06
PARP15	2.07252	9.25318e-06
TSSK4	1.13188	9.25396e-06
MICAL1	0.907543	9.26519e-06
RBMX2	1.31926	9.28804e-06
CCDC117	0.621467	9.33153e-06
MPIG6B	2.09422	9.42583e-06
ATF5	2.37392	9.54953e-06
AC011452.1	2.37392	9.54953e-06
CBFA2T3	1.06063	9.55828e-06
BMF	1.61949	9.68306e-06
IL17F	3.3379	9.71384e-06
LINC01226	2.20698	9.73995e-06
LDC1P	2.20698	9.73995e-06
CD33	0.788671	9.80492e-06
PCDH17	1.46214	9.89176e-06
DUSP26	0.524422	9.95297e-06
MATK	1.45482	9.97823e-06
NAV2-IT1	2.00802	9.97964e-06
AC069294.1	1.23234	1.00022e-05
PTCH1	4.05468	1.00306e-05
AL161729.2	4.05468	1.00306e-05
TRAT1	1.35255	1.00369e-05
KCNMB3	1.69131	1.0074e-05
EAF1-AS1	1.18035	1.00805e-05
EAF1	1.18035	1.00805e-05
AL359555.4	1.33539	1.01333e-05
AL359555.3	1.33539	1.01333e-05
AL359555.1	1.33539	1.01333e-05
GPR19	1.81561	1.02837e-05
PCAT19	0.983505	1.04238e-05
TRDV2	1.36668	1.04353e-05
MMP1	3.66886	1.04972e-05
ANTXR2	1.10146	1.05432e-05
HLA-DRB1	1.14285	1.05673e-05
SIGIRR	0.877095	1.05886e-05
FFAR2	2.22832	1.0737e-05
GPR18	2.23615	1.07738e-05
PPP1R14A	1.55622	1.08358e-05
EDA2R	1.98265	1.08579e-05
FCHO1	2.77854	1.08775e-05
CFHR1	1.05145	1.09235e-05
CFH	1.05145	1.09235e-05
FCGR1A	1.77113	1.09374e-05
AC243772.2	1.77113	1.09374e-05
GPR160	1.64266	1.10726e-05
ALDH1A1	2.6656	1.10966e-05
NME8	2.28188	1.12131e-05
IL6R-AS1	1.85731	1.13556e-05
NLRP3	1.06812	1.136e-05
CCR3	1.47907	1.15914e-05
CCR1	1.47907	1.15914e-05
ANXA2R	0.889272	1.16485e-05
ADAMTS6	1.31256	1.16999e-05
PDE1A	1.09169	1.19035e-05
AC025754.2	1.31036	1.19858e-05
LRRC14B	3.27452	1.21802e-05
AC021087.4	3.27452	1.21802e-05
AC026100.1	1.85185	1.22187e-05
PLIN5	1.85304	1.22511e-05
GASK1B	1.4251	1.22985e-05
NOP14-AS1	1.07323	1.23215e-05
NOP14	1.07323	1.23215e-05
SLC25A35	0.797001	1.23845e-05
RANGRF	0.797001	1.23845e-05
CXXC5	1.04387	1.25221e-05
PLA2G4C-AS1	2.1066	1.26521e-05
LINC01800	0.805948	1.26695e-05
AC007880.1	0.805948	1.26695e-05
MMP9	2.83371	1.27207e-05
JAML	1.40226	1.27867e-05
SLC22A4	0.986379	1.28969e-05
MIR3936HG	0.986379	1.28969e-05
AL451054.1	2.86847	1.29196e-05
PLEKHA6	1.82536	1.30566e-05
LINC02769	2.38137	1.30744e-05
SLF1	1.20804	1.32061e-05
MCTP1	1.20804	1.32061e-05
BLM	1.50632	1.32214e-05
GBGT1	1.24857	1.32479e-05
AL162417.1	1.24857	1.32479e-05
SCCPDH	0.741374	1.3256e-05
FICD	2.38061	1.32784e-05
LINC00926	1.23507	1.33301e-05
HCN2	1.86616	1.35992e-05
AL109761.1	0.680025	1.37558e-05
HOXA5	2.26633	1.38762e-05
HOXA-AS3	2.26633	1.38762e-05
AC004080.6	2.26633	1.38762e-05
AC005540.1	1.34538	1.38877e-05
AC114730.3	1.56624	1.39493e-05
FOXD4L6	0.974939	1.39965e-05
FOXD4L3	0.974939	1.39965e-05
FOXD4L1	0.974939	1.39965e-05
FOXD4	0.974939	1.39965e-05
ZNF385A	2.79597	1.41937e-05
AC079313.2	2.79597	1.41937e-05
AC079313.1	2.79597	1.41937e-05
MC4R	1.91637	1.43099e-05
AC091576.1	1.91637	1.43099e-05
ADAM28	2.27288	1.46337e-05
SHARPIN	2.61589	1.46424e-05
CHPF2	0.796538	1.46565e-05
AC024267.3	0.748591	1.4755e-05
OR7C1	0.669754	1.48809e-05
AC005255.1	0.669754	1.48809e-05
CLMP	1.33362	1.49422e-05
AP000926.2	1.33362	1.49422e-05
NR1H3	1.01617	1.50468e-05
CXCL2	2.07883	1.51904e-05
LINC00891	3.20437	1.52475e-05
AL022341.1	0.644717	1.52727e-05
PRRC2A	2.46655	1.53366e-05
TNXA	0.961264	1.59414e-05
AC026369.3	3.40863	1.59711e-05
ADAMTS3	1.88166	1.59796e-05
CCDC50	0.71128	1.60195e-05
AL353708.3	1.01957	1.60265e-05
AP000763.3	1.17328	1.64043e-05
CLPTM1L	1.18121	1.65152e-05
ADAMDEC1	2.48716	1.66087e-05
AC120193.1	2.48716	1.66087e-05
ZNF792	1.10542	1.67015e-05
TNS2	2.25292	1.67215e-05
AC104024.1	4.66676	1.69359e-05
TEX11	1.53352	1.69639e-05
ZNF546	0.776063	1.6984e-05
MYO1F	1.76347	1.70098e-05
KDELR3	0.880248	1.70607e-05
TGFB3	1.71497	1.71464e-05
IFT43	1.71497	1.71464e-05
SHISAL2A	0.953941	1.71504e-05
AC036222.2	1.79885	1.71549e-05
AC053527.2	0.699558	1.73169e-05
AC008040.1	2.09283	1.73798e-05
HOXA6	1.66526	1.75653e-05
IL10RB-DT	1.4176	1.77143e-05
IFNAR2	1.4176	1.77143e-05
MYO7B	1.16691	1.78306e-05
AC010976.2	1.16691	1.78306e-05
AC104662.1	1.00188	1.7834e-05
AC073648.7	1.48545	1.78588e-05
PLCL2-AS1	1.54897	1.83124e-05
PLCL2	1.54897	1.83124e-05
LUM	0.646257	1.84106e-05
SNAP25	1.56518	1.85344e-05
ANO5	1.09793	1.85423e-05
OGT	0.791553	1.86512e-05
AL138724.1	0.854367	1.87083e-05
C4BPB	2.2757	1.88845e-05
TFPI	0.77962	1.89424e-05
AC007319.1	0.77962	1.89424e-05
GIHCG	1.286	1.91104e-05
UBXN11	1.62685	1.91144e-05
CD52	1.62685	1.91144e-05
PIGP	0.429373	1.91868e-05
NNMT	1.2059	1.9283e-05
AP002518.2	1.2059	1.9283e-05
AC116366.2	0.822562	1.93211e-05
LRP1B	2.54269	1.934e-05
LOXL4	1.26072	1.93438e-05
PDZRN4	3.66838	1.93527e-05
AC012213.4	3.08885	1.94226e-05
GFPT2	1.28454	1.94386e-05
THEMIS2	2.55625	1.94952e-05
FAM21FP	0.505349	1.95372e-05
CLDN3	2.14303	1.95832e-05
CASP10	1.79827	2.00442e-05
LINC02534	2.78351	2.009e-05
FCGR3A	2.33023	2.00971e-05
AC098614.3	1.19162	2.01075e-05
LILRA5	1.79545	2.03572e-05
MS4A1	2.88187	2.05053e-05
CHRDL2	3.18174	2.05241e-05
AC093206.1	1.52429	2.05768e-05
LPXN	1.71644	2.06232e-05
ENO2	0.779134	2.07632e-05
PKD1	1.15013	2.07723e-05
AC009065.6	1.15013	2.07723e-05
PLCD3	1.91455	2.0977e-05
EXOC3L2	0.993497	2.11213e-05
ELL	1.27168	2.12438e-05
FCN1	2.42448	2.14946e-05
AC011407.1	1.18066	2.15249e-05
TMEM108	1.45026	2.16944e-05
AC099524.1	0.795625	2.19156e-05
ZNF764	1.31221	2.19793e-05
WDR25	0.35683	2.2213e-05
ZMIZ1	2.05152	2.24885e-05
LMX1B	1.58924	2.28268e-05
ANXA6	1.35471	2.30328e-05
FOXI1	1.04528	2.30366e-05
AL359546.1	1.2306	2.31529e-05
PLXNC1	1.38799	2.31836e-05
ZFX-AS1	0.694378	2.33617e-05
AL034550.3	1.53427	2.34451e-05
AL357093.2	1.5493	2.35659e-05
AL357093.1	1.5493	2.35659e-05
MOGS	0.969865	2.39542e-05
UBD	1.13212	2.39596e-05
OR2I1P	1.13212	2.39596e-05
SAA2-SAA4	6.18525	2.41413e-05
SAA2	6.18525	2.41413e-05
GYPC	1.46647	2.41929e-05
AC104462.1	1.19467	2.42762e-05
AC079760.2	2.14639	2.45911e-05
LINC02362	1.46726	2.47858e-05
TARBP2	2.91977	2.48166e-05
AC128687.2	1.56435	2.49369e-05
GPR132	1.76307	2.49464e-05
CD22	1.85757	2.49487e-05
ENPP4	1.53473	2.50581e-05
TAS2R10	1.71114	2.50718e-05
OGFOD3	0.923509	2.51753e-05
GRIN1	1.01238	2.52319e-05
RPN1	1.03227	2.53175e-05
Z84488.2	1.26143	2.53881e-05
Z84488.1	1.26143	2.53881e-05
CALHM6	1.26143	2.53881e-05
SLC24A5	2.24552	2.54508e-05
SMAP2	1.82792	2.55804e-05
COL4A2	2.10801	2.57044e-05
ELP6	0.865388	2.60812e-05
BOLA2P2	0.865388	2.60812e-05
ORAI2	1.10522	2.64493e-05
ZNF275	2.02069	2.66417e-05
NKG7	1.96974	2.68182e-05
AC025171.1	0.625688	2.68714e-05
MLEC	0.711869	2.71257e-05
AC087289.5	1.00291	2.77129e-05
SSR2	0.755725	2.78457e-05
AL355388.3	0.755725	2.78457e-05
ST3GAL5	1.67235	2.8731e-05
RHOT2	1.98283	2.87381e-05
FYN	0.815669	2.88028e-05
SEC61G	0.690828	2.90361e-05
LINC02337	3.99714	2.90838e-05
AL359649.1	3.99714	2.90838e-05
AL592494.2	2.01059	2.91404e-05
CDK2AP2	1.3563	2.91434e-05
AC022167.3	1.64896	2.92166e-05
KCNA5	2.2216	2.92327e-05
ACY3	1.72177	2.93263e-05
AL034374.1	0.938247	2.93442e-05
P3H1	3.01435	2.9407e-05
MAP1S	3.42582	2.94635e-05
AC008761.1	3.42582	2.94635e-05
TIMD4	3.70519	2.97269e-05
SLC9B1	0.452678	2.97697e-05
CISD2	0.452678	2.97697e-05
ADTRP	1.3076	2.99446e-05
CTSO	0.703366	3.00128e-05
CREB3	0.473782	3.01837e-05
AC121338.1	1.7991	3.02207e-05
RFLNB	1.2928	3.0415e-05
AC008115.2	0.87454	3.04159e-05
GPANK1	0.924235	3.04358e-05
GFY	0.482472	3.05446e-05
GLIS3	1.54515	3.07123e-05
CNPY2	0.783528	3.0719e-05
AC073896.2	0.783528	3.0719e-05
AC073896.1	0.783528	3.0719e-05
NOX4	1.09214	3.09676e-05
LINC00888	1.90993	3.13208e-05
NCKAP1L	1.39502	3.16429e-05
STK4	0.856009	3.17662e-05
AC008494.3	0.74535	3.23475e-05
DTX4	1.22195	3.24141e-05
IKZF3	3.11601	3.24242e-05
FAM171A1	0.842263	3.26045e-05
LINC00571	1.11587	3.26392e-05
SLX1B-SULT1A4	0.918093	3.27029e-05
SLX1B	0.918093	3.27029e-05
SLX1A	0.918093	3.27029e-05
SPACA5B	0.930272	3.28518e-05
SPACA5	0.930272	3.28518e-05
GNS	1.26644	3.29243e-05
SLC9C1	2.55857	3.29312e-05
MRPL38	1.17202	3.29405e-05
AC087289.3	1.17202	3.29405e-05
AC087289.2	1.17202	3.29405e-05
FBN1	0.924899	3.30043e-05
CNTN5	1.19215	3.36667e-05
CREM	0.957006	3.37962e-05
C16orf54	1.27638	3.4239e-05
HSCB	0.611588	3.44674e-05
HAGHL	2.29405	3.47036e-05
AC020651.1	1.47313	3.47761e-05
SRPRB	0.970112	3.49814e-05
FAM78A	1.54694	3.49922e-05
VCAM1	1.07219	3.50447e-05
CHI3L2	2.71969	3.54358e-05
CT55	1.51942	3.60771e-05
TMEM97	0.679972	3.65853e-05
IFT20	0.679972	3.65853e-05
AP005131.7	1.67387	3.66313e-05
CD200	1.08942	3.67072e-05
LAMA5-AS1	1.71632	3.67285e-05
AL356124.2	1.29439	3.72847e-05
SLC8A1	0.691279	3.73982e-05
CIB1	0.72236	3.74542e-05
DNTT	1.16679	3.74885e-05
GPC6-AS2	2.0876	3.77772e-05
GPC6	2.0876	3.77772e-05
HTRA3	0.859732	3.83369e-05
SPACA3	3.397	3.84008e-05
CPZ	1.3321	3.84037e-05
LAX1	2.12777	3.88367e-05
AC011840.3	1.6521	3.89938e-05
AL035530.2	1.792	3.9141e-05
AL035530.1	1.792	3.9141e-05
AC131956.2	1.10446	3.92548e-05
FAP	0.923826	3.94804e-05
AC007750.1	0.923826	3.94804e-05
ALLC	0.879303	3.9555e-05
AP000676.5	2.11962	3.98186e-05
SELENOT	0.544953	4.01288e-05
SIRPB3P	3.84039	4.02679e-05
AC010424.2	2.23852	4.03191e-05
MAPRE3	2.99684	4.04238e-05
FAM183BP	1.68285	4.10211e-05
AL157895.1	1.03886	4.10567e-05
PTPN6	0.929476	4.10589e-05
B2M	0.526376	4.11428e-05
AL133410.1	2.4618	4.11929e-05
RNF130	0.612617	4.12075e-05
LSM10	0.586471	4.14974e-05
HSD17B3	0.7047	4.15139e-05
ITGB2-AS1	1.2127	4.1983e-05
HTRA4	2.01513	4.27681e-05
SCAT1	2.66763	4.35425e-05
NRCAM	1.42204	4.36062e-05
HSP90B1	0.925433	4.36206e-05
C12orf73	0.925433	4.36206e-05
KRTAP5-3	1.47193	4.36963e-05
TCF15	1.194	4.3708e-05
RNF148	0.706447	4.37828e-05
CLEC4M	1.34999	4.38851e-05
IL7R	2.11825	4.38992e-05
AL137796.1	1.12706	4.39063e-05
SCG5	1.37996	4.42622e-05
Z93241.1	0.886218	4.45267e-05
WDFY4	1.78377	4.47038e-05
AC060234.2	1.78377	4.47038e-05
AP000919.4	1.48493	4.49402e-05
LEMD1-AS1	1.88841	4.49731e-05
LEMD1	1.88841	4.49731e-05
LINC02248	0.410129	4.50355e-05
AC009878.2	0.410129	4.50355e-05
MTHFD2	0.904593	4.53067e-05
AC006030.1	0.904593	4.53067e-05
PANX2	1.36799	4.54214e-05
GIMAP2	1.05114	4.55759e-05
KNTC1	0.821887	4.56633e-05
HEXB	0.70348	4.58054e-05
ARHGDIB	1.25713	4.58162e-05
AL021918.5	1.63687	4.59393e-05
RNASE1	1.55945	4.63208e-05
NRGN	1.25934	4.63534e-05
AP000866.5	1.25934	4.63534e-05
SFRP4	3.26124	4.63759e-05
EPDR1	3.26124	4.63759e-05
PRR16	0.849613	4.64468e-05
CCL5	1.47023	4.66694e-05
AC015849.1	1.47023	4.66694e-05
ASS1P10	0.576563	4.66939e-05
AC132803.1	0.576563	4.66939e-05
TREM1	3.12637	4.69344e-05
LILRA1	1.89193	4.71403e-05
MIR4435-2HG	1.02321	4.7305e-05
CTSL	1.4689	4.73497e-05
SLC39A7	1.14218	4.76385e-05
TIGIT	1.12441	4.76437e-05
AGRP	0.479751	4.77209e-05
UBA5	0.6374	4.82302e-05
NPHP3-ACAD11	0.6374	4.82302e-05
CD80	2.11806	4.82834e-05
LINC02363	1.19359	4.91409e-05
FABP4	2.15043	4.9291e-05
AC018616.1	2.15043	4.9291e-05
WFDC2	1.04315	4.96107e-05
SRGAP3-AS1	2.4232	4.96486e-05
LINC02195	1.27692	4.98118e-05
ASL	0.563556	4.99104e-05
AC068533.4	0.563556	4.99104e-05
NEURL3	1.90297	4.99201e-05
AC132938.2	1.1187	5.02134e-05
CABP4	0.898302	5.0262e-05
TRBV5-1	1.40403	5.0673e-05
SELENOF	0.643511	5.17849e-05
CRELD2	1.23051	5.24164e-05
AMDHD1	0.818794	5.25606e-05
CSF1R	1.1885	5.26758e-05
PPARG	1.54745	5.26848e-05
LY9	1.2853	5.29976e-05
AC008060.1	1.2231	5.33977e-05
MARCKSL1	1.0889	5.35134e-05
ENTPD1-AS1	1.35781	5.40695e-05
ENTPD1	1.35781	5.40695e-05
AL365273.1	1.35781	5.40695e-05
PPP1R18	0.510364	5.43889e-05
TOX2	1.04899	5.44214e-05
ALOX5	1.05504	5.45752e-05
AL109947.1	1.75941	5.46138e-05
AK9	1.75941	5.46138e-05
ALG8	0.565337	5.47603e-05
DERL1	1.07673	5.53933e-05
AC104316.1	1.07673	5.53933e-05
OGDHL	2.91321	5.53966e-05
FARSA-AS1	0.844573	5.5456e-05
CXorf58	1.30402	5.55522e-05
LINC01731	1.29903	5.58898e-05
AL161781.2	1.86084	5.59798e-05
SEC14L6	1.80327	5.59863e-05
CPVL	0.783035	5.60062e-05
AC005162.3	0.783035	5.60062e-05
NPC2	0.476452	5.67969e-05
CLEC1A	0.696957	5.68453e-05
AL022069.1	1.0889	5.68584e-05
ARHGEF10L	0.695429	5.71454e-05
AC122108.2	1.20822	5.76405e-05
SLC25A47	0.875539	5.78334e-05
HTR3E-AS1	1.76266	5.79926e-05
HTR3E	1.76266	5.79926e-05
DENND3	0.778696	5.80128e-05
AC124312.2	0.627042	5.80387e-05
MAGEC3	0.891668	5.80919e-05
ERO1B	0.769963	5.86063e-05
AC084757.3	1.26561	5.89089e-05
OVOL3	2.14491	5.90737e-05
ANO4	2.14017	5.91463e-05
TAGLN	4.04226	5.92942e-05
AC083862.2	0.968364	5.96521e-05
ERGIC2	0.642219	5.98172e-05
AC013264.1	2.33148	6.00248e-05
CYSTM1	0.531928	6.01952e-05
STARD3NL	0.588413	6.04649e-05
COL4A1	1.40075	6.05938e-05
HOXA1	2.85655	6.11038e-05
FUT8-AS1	2.13089	6.14625e-05
AL139011.1	1.10831	6.14809e-05
BRCA2	0.620409	6.16055e-05
SLC2A11	1.23304	6.17251e-05
MTHFD2P1	0.835322	6.24305e-05
IL22RA2	3.55001	6.2735e-05
ASCL1	0.752214	6.28368e-05
CYS1	2.10572	6.33001e-05
SFTA3	1.3051	6.40248e-05
NKX2-1	1.3051	6.40248e-05
SLC15A2	1.10002	6.43693e-05
PDIA6	0.860353	6.44738e-05
GOSR2	0.70588	6.46892e-05
AC005670.2	0.70588	6.46892e-05
HM13-AS1	0.923064	6.47507e-05
HM13	0.923064	6.47507e-05
STX2	0.577517	6.60134e-05
AC006213.6	1.28603	6.65539e-05
AC006213.2	1.28603	6.65539e-05
SUB1	0.665835	6.67271e-05
UGT3A2	1.52122	6.69075e-05
AC108053.1	1.60348	6.72445e-05
HMHB1	1.46445	6.73711e-05
AC008696.2	1.46445	6.73711e-05
VMA21	0.537221	6.75491e-05
LINC02551	1.20103	6.76638e-05
C11orf24	2.09982	6.80253e-05
TESC	1.2779	6.8128e-05
CCDC32	0.71504	6.86893e-05
AC091045.1	0.71504	6.86893e-05
TMEM174	1.3283	6.8891e-05
RUBCNL	1.46718	6.92872e-05
LCK	1.29987	6.93206e-05
SFMBT2	2.23592	6.95345e-05
FMR1-AS1	2.00698	6.956e-05
PTPRB	0.865302	6.98757e-05
AC025569.1	0.865302	6.98757e-05
EGR3	1.63635	7.02166e-05
SERP1	0.637662	7.05809e-05
ELAVL2	2.37878	7.09975e-05
CA14	1.8808	7.10187e-05
AC004704.1	2.60746	7.12153e-05
IL17A	2.12924	7.24407e-05
AC066612.1	1.55759	7.26894e-05
LINC02816	1.05812	7.27013e-05
KLHL5	1.21876	7.34087e-05
AC079921.1	1.21876	7.34087e-05
AC009336.1	1.4671	7.35209e-05
ACSL6	1.91804	7.39397e-05
AC034228.4	1.91804	7.39397e-05
AC034228.3	1.91804	7.39397e-05
EMBP1	1.59053	7.40542e-05
KRTCAP2	0.821278	7.43575e-05
OSTC	0.58802	7.4538e-05
AL606807.1	2.0187	7.45495e-05
SLC36A4	0.854809	7.45571e-05
AC083795.2	1.4893	7.49358e-05
TRPV2	0.740633	7.50706e-05
AC017002.6	1.45588	7.52894e-05
FPR1	2.08402	7.57358e-05
CD300LB	2.3309	7.61106e-05
AC099489.1	0.943334	7.63242e-05
RIMS2	2.37601	7.65362e-05
RIMBP3C	1.45879	7.69324e-05
RIMBP3B	1.45879	7.69324e-05
RIMBP3	1.45879	7.69324e-05
AL136099.1	1.73493	7.72621e-05
OXCT2	1.65524	7.87051e-05
BMP8B	1.65524	7.87051e-05
GZMH	1.37675	7.89905e-05
Z73429.1	1.29973	7.93571e-05
TMEM205	0.758742	7.95828e-05
RAB3D	0.758742	7.95828e-05
FAM209B	1.02824	8.00142e-05
CLIC4	1.03774	8.03948e-05
AC022395.1	3.03393	8.14628e-05
CCL3	1.18267	8.19015e-05
AC243829.4	1.18267	8.19015e-05
SAMD3	1.54983	8.19912e-05
GJA5	1.30903	8.20587e-05
AC241644.3	1.30903	8.20587e-05
ADCY6-DT	1.84674	8.22797e-05
AL158211.3	1.0051	8.26054e-05
TTC38	2.18835	8.30214e-05
LINC01562	1.41058	8.3063e-05
AC078950.1	1.95438	8.32141e-05
TCF4	0.873716	8.33617e-05
TDO2	3.28633	8.33997e-05
AC136604.1	1.57077	8.37079e-05
AC104435.2	0.928685	8.40839e-05
FGF19	1.91487	8.41524e-05
LAMC3	1.31436	8.45685e-05
TSPAN2	1.44769	8.47235e-05
SRBD1	0.416221	8.4791e-05
ARHGEF2	0.668307	8.50184e-05
SIGLEC7	1.69613	8.50992e-05
TNS3	1.03664	8.53215e-05
C3	2.04207	8.53572e-05
ANKRD28	0.670162	8.54454e-05
XRCC4	0.583053	8.54471e-05
RPS27L	0.848166	8.57235e-05
KCNMA1	2.3971	8.61975e-05
GAPT	1.32369	8.65544e-05
LAPTM5	1.33579	8.65756e-05
AC011396.2	1.11171	8.67287e-05
ST3GAL2	2.12743	8.71512e-05
AC012184.1	2.12743	8.71512e-05
HSD11B1	2.58442	8.72012e-05
F8A2	0.587837	8.74317e-05
TYROBP	1.13503	8.83899e-05
C10orf53	0.68453	8.85337e-05
ARHGAP45	0.859641	8.85988e-05
AC025171.2	1.1507	8.86287e-05
OSTCP1	0.51501	8.86674e-05
CCSER2	3.05833	8.87036e-05
TRIM62	0.533042	8.94856e-05
PDE10A	1.11125	9.04298e-05
TUSC3	1.1942	9.06491e-05
DRAXIN	0.828704	9.07595e-05
CXCL6	3.47579	9.09039e-05
HIF1A-AS1	1.21128	9.11189e-05
DPM3	0.761508	9.14614e-05
PDE5A	0.910659	9.1843e-05
AC093752.1	0.910659	9.1843e-05
ARRB2	1.2362	9.18933e-05
TMEM243	0.704204	9.19759e-05
LINC00893	0.547397	9.27783e-05
ZAP70	0.945351	9.28072e-05
PTGDR	1.64274	9.28956e-05
APMAP	0.566569	9.30196e-05
AL590550.1	1.09439	9.32614e-05
PASK	1.02374	9.36241e-05
VNN3	1.64705	9.36745e-05
IGKV1OR-2	1.31916	9.41763e-05
LRRC66	1.34626	9.41986e-05
INTS6L-AS1	1.0255	9.44467e-05
UNKL	0.988779	9.493e-05
TMEM74B	1.29199	9.51761e-05
PSMF1	1.29199	9.51761e-05
AL732437.2	0.988611	9.63779e-05
IGFBP7	0.511998	9.65268e-05
FCN3	1.57239	9.66197e-05
LINC01554	1.60492	9.69683e-05
TMEM71	2.01759	9.71425e-05
AF228727.1	2.01759	9.71425e-05
WNT2	2.02886	9.78774e-05
AC002465.1	2.02886	9.78774e-05
RILP	0.529865	9.83675e-05
LINC00163	3.2466	9.92373e-05
TSPAN32	1.07576	0.000100003
CDK5	0.483797	0.000100114
AC099568.1	1.79516	0.000100533
RNASET2	0.776834	0.000100537
AL159163.1	0.776834	0.000100537
ZNF773	0.500636	0.000100693
HSF5	1.71098	0.000102353
RERE-AS1	0.963332	0.000102628
ENPEP	0.896067	0.00010297
Z98742.4	2.50599	0.000102995
TM4SF18	1.10242	0.000103063
AC093001.1	1.10242	0.000103063
APOE	0.971477	0.000103216
KLRD1	1.95589	0.000103635
HCST	1.04734	0.000104345
AD000864.1	1.04734	0.000104345
AC010646.1	0.805911	0.000104903
GAS2L2	1.44735	0.000105375
ENPP6	2.77153	0.000105625
AC007406.2	1.12584	0.000106427
RASAL1	2.93231	0.000106511
SKIV2L	0.454518	0.00010727
ITGB3	1.23422	0.000107412
AC068234.2	1.23422	0.000107412
MT1F	0.678652	0.000107698
EIF2AK3	0.882415	0.000108407
AC104134.1	0.882415	0.000108407
DNAJC1	1.00896	0.000108834
NMNAT2	1.87819	0.000109267
AL354953.1	1.87819	0.000109267
SSTR2	1.48472	0.000109456
AC097641.1	1.48472	0.000109456
AC046168.1	0.762461	0.0001097
EPHX4	0.91356	0.000110222
AC022035.1	3.84179	0.000110263
RIC3-DT	0.927454	0.000110455
U52112.2	1.6362	0.000111258
INSL3	1.23757	0.000111436
BEND3P1	0.641917	0.000112064
AC004847.1	1.90191	0.000112647
LNCOG	0.877363	0.00011281
BOLA2B	0.692607	0.00011346
SP140L	1.35298	0.000113784
SP140	1.35298	0.000113784
DPEP2NB	1.46995	0.000114263
SNAP25-AS1	3.74134	0.000114288
AL354824.2	3.74134	0.000114288
AL354824.1	3.74134	0.000114288
ALOX15B	2.12158	0.000114555
GRK5	1.76046	0.000115678
LAIR1	2.07352	0.000115945
CDC42BPA	3.31923	0.000116814
BCAR3	1.33038	0.000117002
AMPD1	2.00209	0.000117283
SPANXN5	2.78039	0.000117596
ASMTL-AS1	1.21173	0.000117928
ASMTL	1.21173	0.000117928
SMG7	1.17276	0.000119772
NCF2	1.17276	0.000119772
CHCHD10	0.479089	0.000120639
C22orf15	0.479089	0.000120639
TRIM69	1.33472	0.000121232
UGGT2	0.875361	0.000121279
AL162725.2	4.49937	0.000121459
AL117339.4	1.02473	0.000121731
SCML4	1.96428	0.000121864
DNAJB6	1.80335	0.000122649
CACNA1A	1.23213	0.000122867
SAA1	4.50142	0.000124289
CFP	0.993208	0.000124476
AC012178.1	0.897826	0.000125088
ANGPT1	0.994548	0.000126821
MPO	1.22034	0.000127139
GDF15	1.35318	0.000127578
AL359095.1	1.37769	0.000128036
BTN3A1	1.60543	0.000129315
AC107982.3	0.88215	0.000129626
APOL6	1.16448	0.000130383
CCL18	3.22246	0.000130486
RPGRIP1	1.36486	0.000130605
ATRAID	0.363858	0.000130864
STARD13	0.700708	0.000130937
HEATR9	0.986193	0.000131455
VPREB3	1.48559	0.000131609
AP1S2	0.804862	0.000132049
TOB1-AS1	0.624563	0.000132313
CLEC4E	2.49162	0.000132332
ACVRL1	0.520918	0.000132596
MOB3A	1.20407	0.000132848
AL590133.2	0.523045	0.000133145
SLC22A10	1.05072	0.000133602
AL360091.1	1.1484	0.000133667
GNG2	1.26206	0.000137187
AL358333.3	1.26206	0.000137187
LINC02005	1.571	0.000138224
PPP2R3C	0.765529	0.000138841
AC092112.1	0.993836	0.000138886
GPM6B	0.476046	0.000139069
SOX30	1.83325	0.000139148
SEMA7A	1.36802	0.00014047
TLNRD1	0.571617	0.000140607
PPP2R5C	0.928699	0.000140702
AL137779.2	0.928699	0.000140702
LINC02611	1.89726	0.000140873
ZNF687-AS1	1.04942	0.000141134
PAQR9-AS1	0.798267	0.000141741
NCLN	1.59656	0.000141817
COL23A1	1.15167	0.000142258
AC092068.1	1.12191	0.000143269
SELE	1.77192	0.000144358
C1orf112	1.77192	0.000144358
PLA2G7	2.82514	0.000144446
CLEC12A	1.18968	0.000144506
SAMD14	1.47556	0.000145296
AC025180.1	1.32363	0.000145378
CREB3L2	1.12957	0.000145621
FKBP2	0.854387	0.000146065
AP001453.3	0.854387	0.000146065
AKT3	0.805581	0.000146389
FAM214A	0.731548	0.000148261
AC025917.1	0.731548	0.000148261
AL450326.1	0.388006	0.00014903
MYBL2	1.12233	0.000149345
GBA3	3.24835	0.000149592
RHEBL1	0.694439	0.00014972
DNAAF4	1.00599	0.00015031
C15orf65	1.00599	0.00015031
ATP6V0D2	0.997171	0.00015061
AC023194.3	0.997171	0.00015061
CHKB-CPT1B	1.0217	0.000151974
CHKB	1.0217	0.000151974
MAPK12	0.929258	0.000152318
WDR64	1.63023	0.000153055
AL049833.2	1.07012	0.000153318
AL049833.1	1.07012	0.000153318
UBXN10-AS1	1.08852	0.00015435
RFX3	0.764635	0.000154554
CD300E	0.797342	0.000154873
ZNF200	0.356291	0.000155009
AJ003147.2	0.356291	0.000155009
VIM-AS1	2.14302	0.000155198
PROK2	3.8388	0.000156235
AC140912.1	1.38207	0.00015638
SLFN13	0.484105	0.000156898
AC004839.2	0.632752	0.000156943
UCP2	1.69335	0.000157223
CD84	0.67401	0.000158005
AL138930.1	0.67401	0.000158005
FOXH1	0.985757	0.000158327
RNASEH2C	0.625115	0.000158346
GNG11	0.724453	0.000158346
AL449283.1	1.20475	0.000158614
OSBPL10	0.611035	0.000159245
MMRN2	0.599046	0.000159373
MAP3K13	0.749281	0.000159514
AL513348.1	1.92077	0.00016055
AL160272.2	1.43826	0.000160986
AC022098.3	1.28602	0.000161783
TNFAIP8	0.693694	0.000162704
NFKBIE	1.20027	0.000162833
AC100844.1	1.15258	0.000162993
SLC35G2	0.680095	0.000163024
NCK1-DT	0.680095	0.000163024
SLC25A1P2	1.62225	0.000163699
AC073188.6	1.62225	0.000163699
AC073188.2	1.62225	0.000163699
AC006455.5	1.62225	0.000163699
AC006455.2	1.62225	0.000163699
AC006455.1	1.62225	0.000163699
SNRPN	0.531784	0.000164233
AC124312.1	0.531784	0.000164233
CCDC102B	1.2166	0.000164242
AC009754.1	0.829499	0.000164569
DUSP4	1.60386	0.000164767
SLC35B1	0.691573	0.000165507
AC012618.3	0.631846	0.000166177
AL035587.2	0.607441	0.000167339
GIMAP4	0.565815	0.000168834
TRBV29-1	1.05354	0.000169408
SELPLG	0.784101	0.000169839
SRC	0.975712	0.000169845
RECQL5	0.489433	0.000171126
MYO15B	0.489433	0.000171126
CCM2	0.759975	0.000171171
CATSPER1	1.6965	0.00017156
SOD2	1.43979	0.000172112
SOX18	1.34768	0.000172183
BAHD1	2.99575	0.000172738
AC013356.3	2.99575	0.000172738
IRF1	0.677633	0.000172749
C5orf56	0.677633	0.000172749
AC116366.3	0.677633	0.000172749
AL157702.2	1.6878	0.000173173
LINC01934	0.860708	0.000174776
LCN8	1.46152	0.000175822
PRSS57	2.01218	0.000176181
SPCS2	0.718508	0.000180948
AC022182.1	0.934131	0.000181161
SLC27A2	1.24384	0.000181169
AL157884.3	1.4583	0.000182555
AL157884.2	1.4583	0.000182555
AC068987.3	0.931684	0.000182757
HAPLN2	0.48909	0.000184264
TNFRSF6B	1.92055	0.000184787
RTEL1-TNFRSF6B	1.92055	0.000184787
AC008972.2	0.534435	0.000185791
MYEF2	1.11839	0.000186585
GPAT2	0.52059	0.000186875
FAHD2CP	0.52059	0.000186875
AC118942.1	1.09886	0.000186933
TPBGL	1.95337	0.000187186
ALDH1L2	1.33867	0.000187353
AC015802.5	1.28197	0.000187555
AC015802.4	1.28197	0.000187555
PKN1	1.24539	0.000188513
AC008569.2	1.24539	0.000188513
LINC02104	0.592059	0.0001907
SIGLEC16	0.63497	0.000190759
AC073352.1	1.69134	0.00019078
GIMAP6	0.607149	0.00019148
MIR3150BHG	0.684588	0.000191886
AC068189.1	0.684588	0.000191886
AC003965.2	0.693258	0.000192515
INPP5B	0.70259	0.000192951
FKBP14	0.407824	0.000193217
AC007285.1	0.407824	0.000193217
AC091925.1	0.857523	0.000193609
PDCD1LG2	0.743379	0.000193801
TECPR1	0.780401	0.000194313
PAK3	2.3319	0.000194509
AC092484.1	1.44796	0.000194537
AC015660.4	0.78617	0.000194845
PIWIL2	0.890235	0.000195718
LINC01440	1.77166	0.000198239
FGF14-IT1	1.06614	0.000199412
FGF14-AS1	1.06614	0.000199412
PRKCQ-AS1	1.24386	0.000199687
AC008875.3	0.933319	0.000200045
PLA2G2D	1.93844	0.000200222
DNAJC16	0.822626	0.00020159
AGMAT	0.822626	0.00020159
Z95115.2	1.48023	0.000202468
CRYBB1	1.48023	0.000202468
NBAT1	0.735247	0.00020257
PLEKHB1	0.964617	0.000202909
LINC01275	1.91503	0.000205303
MNDA	2.09338	0.000205877
TVP23C-CDRT4	0.624708	0.000206223
CDRT4	0.624708	0.000206223
PIEZO2	1.13801	0.000206391
PTPRU	0.928038	0.000206693
ALG2	0.644976	0.000207626
GZMB	1.85128	0.000208075
AL136018.1	1.85128	0.000208075
MBD4	0.535528	0.000209255
ZNF663P	0.697891	0.000209754
AL031686.1	0.697891	0.000209754
FUCA1	1.26884	0.000210126
COLQ	0.820573	0.000210272
AOC4P	0.924021	0.000210942
AL008638.3	1.07601	0.000211354
RNF144A-AS1	0.975979	0.000211834
CLEC6A	1.44515	0.000212418
TCF3	0.703284	0.00021275
AC022726.1	1.07725	0.000214458
AC005972.3	2.32848	0.000215166
MALL	1.52791	0.000216319
LTF	2.24789	0.000216832
SCOC-AS1	1.16296	0.000218091
CLEC4C	0.658248	0.000219124
AP001784.1	4.14325	0.000220292
GLP2R	1.82697	0.000221463
PLAAT3	1.69416	0.000223374
CALHM2	0.67618	0.000223608
ERVK9-11	0.431541	0.000223989
PPOX	0.753493	0.000224262
B4GALT3	0.753493	0.000224262
SIRPB1	1.74653	0.000226618
AL049634.2	1.74653	0.000226618
RASL10A	0.649542	0.000229466
MCTS1	0.331838	0.000229563
AP003392.5	1.12217	0.000230013
TMPRSS3	1.11452	0.000230271
SHISA5	0.717654	0.000231757
BIRC8	0.514427	0.000232348
LINC01944	0.817655	0.000232352
AC037487.4	1.87267	0.000232726
AC037487.1	1.87267	0.000232726
HYAL2	0.478101	0.000232966
SIRPD	1.39803	0.000233347
AL049634.1	1.39803	0.000233347
CARD8-AS1	1.02064	0.000233563
AC108047.1	0.851828	0.000233813
AF129075.1	0.885294	0.000234074
MAP3K5	0.981935	0.000234933
RASSF6	1.29794	0.000235551
LINC00892	0.615075	0.000236143
FTH1	0.756093	0.000237169
BEST1	0.756093	0.000237169
ZNF252P	0.55763	0.000237326
TMED10P1	0.55763	0.000237326
AC008747.1	1.44139	0.000239393
IGHD	3.16484	0.000239821
DOCK11	0.74794	0.000240308
SIPA1	1.26668	0.000240391
AC018450.1	2.10933	0.000240886
FKBP1B	0.515211	0.000240962
YPEL1	0.712733	0.000241377
DNAJC3	0.908132	0.000242264
RAB42P1	0.553589	0.000243034
RAB42	0.553589	0.000243034
TMC6	0.857608	0.000245257
CHAC1	1.43863	0.000245612
AC124069.1	1.05975	0.000246727
FPR3	0.713404	0.000249239
LINC01429	0.794095	0.000249588
FAR2	0.690673	0.000251238
DNAL1	0.679852	0.00025137
PTPRD	1.01955	0.00025169
CTSLP8	1.41104	0.00025199
SLC13A3	0.742752	0.000254365
NME2	1.91299	0.000254901
NME1-NME2	1.91299	0.000254901
AGR2	2.13981	0.000254916
TRG-AS1	0.85776	0.000255498
PHKG2	1.7717	0.000256406
CCDC189	1.7717	0.000256406
ALDH1L1-AS1	3.26807	0.000256515
ITPRIPL1	0.63521	0.000256871
DNAH8	1.69842	0.000258227
AC015982.2	0.722094	0.000260081
TIFAB	1.25756	0.000260499
DCANP1	1.25756	0.000260499
FHOD1	0.685849	0.000260959
AL034397.3	1.65825	0.000262576
AP000619.1	2.18428	0.000263318
GCLM	1.04122	0.000264318
CCR2	0.982302	0.000264885
MRPL33	0.536798	0.000265324
RAB8B	0.775643	0.000265905
VNN1	2.67834	0.000266673
SBNO2	0.781005	0.000266744
AL031847.1	0.653422	0.000267608
PYY2	0.682108	0.000267922
HLX	0.930216	0.000268275
AL445423.3	0.930216	0.000268275
SEPTIN14P21	1.12063	0.000269176
VASP	0.597861	0.000271957
SFT2D1	0.550696	0.00027263
C3AR1	1.4309	0.000272703
ISYNA1	1.07146	0.000273761
RAB27A	0.686202	0.000274737
SLC27A5	0.563666	0.000275519
EMCN	0.751872	0.000276536
GRM8	2.24504	0.00027654
SSR1	1.38329	0.000277151
AL139095.4	1.38329	0.000277151
GFRA4	0.442873	0.000280717
AL356020.1	0.984257	0.000280998
AC061992.2	2.48526	0.000281606
RNF121	0.407308	0.000282111
SPATA45	0.93019	0.000282257
RASSF5	0.500749	0.000282373
EIF2D	0.500749	0.000282373
ANKRD36B	0.754598	0.000283583
RHOXF1-AS1	1.38075	0.000285008
RHOXF1	1.38075	0.000285008
MAGT1	0.484218	0.000285202
MSC	1.10148	0.000286598
AC068724.1	1.0213	0.00028767
AL133464.1	0.69454	0.000287797
PLAC9P1	1.48818	0.000288046
LINC01856	1.48818	0.000288046
C19orf67	0.77545	0.000289488
SARDH	1.13159	0.000290676
WDR54	0.906617	0.000292125
ADGRF5	0.900828	0.000293038
GK2	1.49094	0.000293388
LAMA1	1.52928	0.000293667
LINC01303	1.36978	0.000294598
ADAM8	1.48646	0.0002965
FAM162B	0.711127	0.000297058
INO80-AS1	0.942476	0.000300779
AC105180.2	0.506892	0.000300848
AC105180.1	0.506892	0.000300848
KXD1	1.03583	0.000301159
AC005253.2	1.03583	0.000301159
NT5E	0.861216	0.000301744
FMNL1	1.94562	0.000301784
AC008105.2	1.94562	0.000301784
AC015922.3	0.557649	0.000301858
CUTALP	1.19812	0.000302479
BHLHA15	1.7957	0.000303506
BICD1	0.932009	0.000304738
MAFA-AS1	2.60761	0.000304903
MEF2C-AS2	1.50953	0.000306093
AC008525.1	1.50953	0.000306093
CRTAM	1.02099	0.000306164
AL033397.1	2.40929	0.000307112
FAH	1.38823	0.000307489
AC087761.1	1.38823	0.000307489
CLCC1	0.84169	0.000308683
LINC02190	0.885781	0.00030899
GSDME	0.952525	0.000310464
LINC00426	1.92156	0.000312654
APBA3	0.459256	0.000313447
PARD6A	1.34218	0.000317394
RAB32	0.417147	0.000317479
PIF1	0.764822	0.000317801
IDO1	2.21626	0.000318353
AC007991.3	2.21626	0.000318353
TDRKH-AS1	0.791569	0.000319904
TDRKH	0.791569	0.000319904
CSF2RB	0.971355	0.000320969
LINC01252	1.12273	0.000324316
AC135012.1	2.29695	0.000325661
CARNS1	0.638242	0.000326021
OR51A2	2.13272	0.000326321
CD99L2	1.01733	0.000326789
LINC01558	1.23896	0.000327718
HTR2B	1.39972	0.000327927
HOXB6	1.6055	0.000328172
GNG10	0.529724	0.000330287
DNAJC25-GNG10	0.529724	0.000330287
BID	0.679172	0.000330451
RAB29	0.579815	0.000330721
PHYHIPL	1.50862	0.000331126
AL137058.1	1.47415	0.000331862
GUCY1B1	0.667496	0.000332504
BLOC1S6	0.471589	0.00033297
AC090527.2	0.471589	0.00033297
AC008115.1	0.6761	0.000333007
GMIP	1.08739	0.000335468
HAP1	0.965059	0.000335653
ADCY4	0.654782	0.000336811
BET1	0.420907	0.000338232
AC006378.1	0.420907	0.000338232
CSN3	1.62879	0.000340924
CDNF	1.11998	0.000342909
FADS3	0.989102	0.000342912
TNFRSF9	2.06718	0.000343872
LAYN	0.95128	0.000345724
GRIA4	1.20436	0.000346346
DCN	0.554319	0.000347038
NAGA	0.713391	0.000347192
SLFN5	0.636115	0.000348788
MAD1L1	1.04517	0.000349113
NFASC	0.76496	0.000349139
MIR194-2HG	1.84082	0.000351168
DMXL2	0.55363	0.000351584
AC066613.2	0.55363	0.000351584
ATRN	0.365111	0.000352136
SHD	0.51534	0.000352715
GRB2	0.650797	0.000354073
FST	0.943261	0.000354355
PWAR1	0.897257	0.000358241
FAM181A	0.708365	0.00035855
AC011523.1	1.96124	0.000358653
LIME1	0.995962	0.00035953
PTPRT	0.683558	0.000359778
AL031656.1	0.683558	0.000359778
MANEA	0.759456	0.00036029
Z98752.4	1.54842	0.000360879
NLE1	0.589706	0.000362504
RILPL2	0.853205	0.000363524
TBC1D10C	1.04024	0.000363549
OR9Q2	0.573716	0.000363967
AP000769.2	0.897258	0.000367264
CFB	1.15412	0.000367729
AL645922.1	1.15412	0.000367729
SPATA1	0.6747	0.00036792
CTBS	0.6747	0.00036792
AL359762.3	0.6747	0.00036792
SPTY2D1	0.560386	0.000369262
SCGB1B2P	0.640029	0.00036934
TMEM19	0.440135	0.000370115
AC023787.2	1.30074	0.000372187
AC118553.1	0.790046	0.000372673
PRKD3	0.683693	0.00037272
INSR	0.55466	0.000373535
TSPAN11	0.963289	0.000374431
COL24A1	0.717775	0.000375218
TNFRSF10C	1.61414	0.000376541
AC107959.5	1.61414	0.000376541
AC090589.2	0.792138	0.000377105
LINC02186	1.1132	0.00037903
AC079907.2	0.8751	0.00037904
ZC3H7A	0.675347	0.000380508
SLC1A5	0.861679	0.000381414
EBF3	0.706353	0.000383957
AL354950.2	0.706353	0.000383957
LINC02422	1.30242	0.000384726
NAMPTP1	0.61844	0.000385939
CCR5AS	0.914492	0.000386262
CCR5	0.914492	0.000386262
SCG2	2.71748	0.000386726
ACVR1B	2.43991	0.000386919
CENPM	0.602465	0.000387236
BX546450.1	0.80591	0.000387496
PGGHG	0.459133	0.000387774
GLT8D2	0.5768	0.000389679
AC007881.3	0.939481	0.000392378
CPA3	0.65887	0.000392613
AC092979.1	0.65887	0.000392613
CLEC2D	1.02202	0.000393244
ARFIP2	1.29809	0.000393693
AC110296.1	1.05873	0.000397028
LINC01684	1.38988	0.000397825
CXCL13	2.38276	0.000398613
ASIC2	2.50014	0.000400266
AC004147.5	2.50014	0.000400266
AC004147.4	2.50014	0.000400266
PP2D1	0.822988	0.000400537
RAB40A	0.454936	0.000400881
PTAFR	1.02358	0.000404463
UPB1	0.775999	0.000407475
AP000355.1	0.775999	0.000407475
DLG3-AS1	0.863626	0.000409075
AC096733.2	1.10199	0.000410029
HIST1H2BA	1.22207	0.000410494
FCRL5	1.52963	0.000411882
AC105118.1	1.35689	0.000412114
INHBA	1.42045	0.000412547
SVIP	1.36968	0.000415463
FUT8	1.31689	0.000416071
CD40LG	1.19553	0.000416246
SLC45A3	1.04896	0.000416897
AC016405.2	1.88746	0.000417726
AL121992.3	1.00392	0.000418003
CHST7	0.919496	0.000418894
FTL	0.311398	0.000419065
MCFD2	0.81732	0.000421627
AC016722.2	0.81732	0.000421627
AC005856.1	1.07897	0.000422834
PLIN4	0.91649	0.000423882
HDGFL2	0.91649	0.000423882
FMNL3	0.785453	0.000428216
PXDN	1.49321	0.000428742
AC235097.1	1.09548	0.000429956
BMP6	1.00726	0.00043113
AL117381.1	1.15103	0.000433214
HAUS8	0.496704	0.00043367
LINC02774	0.687123	0.000434633
SLC9A7P1	1.08586	0.000435846
AC022400.6	0.89497	0.00043611
TOR3A	0.938233	0.000437458
FERMT2	0.386814	0.000439566
AL139317.5	0.386814	0.000439566
LPCAT4	0.559599	0.000440976
SLC38A7	0.591744	0.000442911
TSPAN7	0.624015	0.000443918
GABRR2	1.45914	0.000448958
ZNF804A	0.91426	0.000455749
VPS13A-AS1	0.6735	0.000455834
ARID3B	0.809305	0.000456257
CCDC57	0.623192	0.000457284
CHPF	0.998802	0.000459482
SLC6A12	0.648345	0.000459975
AC007406.4	0.648345	0.000459975
DDX25	2.87525	0.00046091
AC105150.1	0.887792	0.000461646
AL592164.1	1.03267	0.000462211
AC074138.1	0.604231	0.000464272
CPSF1	0.926978	0.000464617
ADCK5	0.926978	0.000464617
AC025437.2	1.16373	0.000464622
RSPH6A	0.487433	0.000464692
PSME2	0.366805	0.000466236
TP53INP1	1.26359	0.000471309
ASNS	1.13318	0.000472747
AC079781.5	1.13318	0.000472747
LMF1	0.93184	0.000473327
AL023882.1	0.93184	0.000473327
FAM225A	1.15082	0.000477576
PTPRJ	1.20446	0.000477893
VSIG1	1.56463	0.000478433
CCDC97	0.818162	0.000479268
ZDHHC14	0.360199	0.000479451
CD8B	1.26336	0.000480056
STX5	0.819884	0.00048501
TEKT5	0.584401	0.000486284
MMGT1	0.314013	0.00048687
SCN1B	0.558601	0.00049001
SLFN11	0.914119	0.000491749
KLRC2	0.957195	0.000492205
KLRC1	0.957195	0.000492205
AC068775.1	0.957195	0.000492205
CFL2	0.621043	0.000493095
LRRC3-DT	2.09757	0.000493437
AL355076.2	0.77212	0.00049575
RWDD2A	0.899254	0.00049769
HSD17B2	1.77486	0.000498345
AC092142.1	1.77486	0.000498345
FGL2	0.741325	0.000498992
CCDC146	0.741325	0.000498992
AC007000.3	0.741325	0.000498992
ENDOV	0.897682	0.000499031
ABHD14B	0.756501	0.000499334
ABHD14A-ACY1	0.756501	0.000499334
ABHD14A	0.756501	0.000499334
CFHR3	1.09265	0.00050036
GDF6	2.75379	0.000500427
SCARF2	1.00797	0.000505574
ECSCR	0.762295	0.000506643
AC142391.1	0.762295	0.000506643
AC084809.2	0.790806	0.000509166
AC018607.1	1.63286	0.000513026
VWF	0.757476	0.000516413
CPLX3	2.27396	0.000516993
AC091230.1	2.27396	0.000516993
AL139275.2	0.378192	0.000518604
C5AR1	0.878071	0.0005203
MSRA	0.558132	0.000523942
[truncated: 3,918 more rows]

## Sheet: GSE173078
Gene	log2FoldChange	pvalue
SFXN2	0.304908	0.000389437
ENTPD7	0.539221	0.000574257
PGM1	0.433907	0.00079326
YIPF1	0.319465	0.000943962
SCAMP5	1.21027	0.000999699
RNF149	0.247792	0.00106201
DIS3	0.377798	0.00115337
PCP4L1	1.18514	0.00118679
MERTK	0.650743	0.00121125
SAR1A	0.248514	0.00125263
CTSC	0.504192	0.00131047
SULT1A1	0.491146	0.00143664
LOC728554	0.699505	0.00146445
PRH1-PRR4	0.236639	0.00147849
RASEF	0.224294	0.00151453
CMTM8	0.29894	0.00170503
ATP6AP2	0.282709	0.00175742
SLC46A3	0.753465	0.00177196
ZNF200	0.314651	0.0018309
MDM2	0.399022	0.00185314
TSPAN6	0.564112	0.00212047
SYTL3	0.242283	0.00218746
SEC63	0.312543	0.00222981
PADI4	0.141304	0.00225211
FBXO16	0.5527	0.00227466
LIPA	0.491546	0.00229092
RERG	0.467456	0.00234101
HS2ST1	0.310195	0.00235519
LTF	0.681244	0.00238411
CHI3L1	0.997062	0.00249754
SPATS2	0.476874	0.00254107
LOC100507006	0.845034	0.00257049
GPR85	0.229991	0.00257547
C15orf39	0.488447	0.00286264
SPANXN5	0.204067	0.00300785
ZSWIM6	0.329531	0.00320745
DOC2GP	0.186672	0.003333
SAT1	0.531947	0.00334491
HOTAIRM1	0.509896	0.00340258
SLC1A1	0.691596	0.00342217
ICA1	0.354845	0.00342951
XBP1	1.34168	0.00352364
RYBP	0.336005	0.00358722
CD46	0.704889	0.00371504
ATP6V1A	0.261775	0.00375925
IL26	0.232849	0.00379763
CCDC7	0.0238349	0.00389929
GTF2H2B	0.10895	0.00403934
TBC1D30	0.0890841	0.00409617
ABCA1	0.460156	0.00415042
SUMF1	0.223064	0.00415926
RASGRP1	0.615613	0.00419471
RIMS2	0.135747	0.00423251
MTMR8	0.18747	0.0042638
PRRC1	0.237755	0.00426921
ZBTB38	0.545907	0.00437143
FAM107A	0.524392	0.0045184
HNRNPD	0.278592	0.00466445
ANKRD24	0.0695404	0.00470877
TMBIM6	0.305669	0.00471762
SLC16A10	0.0923835	0.00474963
PPHLN1	0.206612	0.00478491
CTH	0.549104	0.00479382
DGCR11	0.310285	0.00493752
STX5	0.196931	0.00507214
SLC47A1	0.284152	0.00527644
TBXAS1	0.519465	0.00528284
MAP3K5	0.605778	0.00534014
CLCA3P	0.511394	0.00534215
CD38	0.674508	0.00543088
ALDH18A1	0.348857	0.00561669
TXNRD1	0.722067	0.00562307
AMPD1	0.295025	0.00567796
LSM12	0.185095	0.00570453
EDEM1	0.495048	0.00576418
ABCC3	0.571911	0.0058677
GPR162	0.231886	0.00588835
SPCS1	0.380461	0.00594623
GPLD1	0.0781398	0.00601281
FAM3C	0.425323	0.00602804
MKNK1	0.146052	0.00610234
SMPDL3B	0.849576	0.00611483
TMEM170B	0.152104	0.00614186
FPR1	1.25344	0.00615258
ATP6V1H	0.18511	0.00618819
WDR64	0.0223313	0.00620167
LOC100240735	0.184951	0.00633612
TMEM30A	0.349852	0.00642273
AKR7L	0.0726823	0.00653489
E2F5	0.609157	0.00662423
SRP54	0.246695	0.0066443
CLINT1	0.330061	0.00676741
ERV3-1	0.65457	0.0067813
GUSB	0.555102	0.00682211
LOC145474	0.0275704	0.00690331
F11R	0.293991	0.00698914
NFASC	0.281204	0.00702814
MANSC1	0.272801	0.00707462
LOC100287175	0.216114	0.00711524
TMEM192	0.193098	0.00714081
SERPINI1	0.659183	0.00716704
FECH	0.238841	0.00717756
HPD	0.0576222	0.00720341
LRG1	1.32033	0.0072062
ANKRD55	0.067898	0.00734985
LMAN1	0.416343	0.00735428
TMEM198	0.277368	0.00735639
CYP1B1	0.943964	0.00736677
PDXDC1	0.28489	0.00740074
PSEN2	0.352015	0.00755885
TCN1	1.35278	0.00762625
PTCRA	0.119826	0.00763721
SIL1	0.580995	0.00764231
SLC3A2	0.380937	0.00769279
ALDH5A1	0.471378	0.00777115
SEL1L3	1.08829	0.00796603
AMTN	1.30407	0.00802072
IFNAR1	0.36529	0.00806486
KCNQ1	0.431512	0.00809122
INPP1	0.37796	0.00815727
B4GALT4	0.318438	0.00822146
FOXP3	0.335854	0.00825146
RASSF6	0.469618	0.00829144
HENMT1	0.553298	0.00835457
ACTR2	0.326838	0.00844323
GLT1D1	0.250296	0.00855201
SND1	0.286934	0.0085817
ITIH1	0.050598	0.00859412
CPPED1	0.301441	0.00866047
TATDN3	0.275873	0.00875091
NAGLU	0.429502	0.00876301
CCNK	0.222536	0.00878217
SENP2	0.220675	0.00884544
NIPA2	0.293983	0.008949
NHLRC3	0.360253	0.00897705
AP1G1	0.293807	0.00909864
POU2AF1	1.41743	0.0091158
FNDC3A	0.571086	0.00911904
CD300A	0.682149	0.00917558
TAS1R1	0.0600648	0.00918485
CCND2	0.52544	0.00920356
GYPE	0.138708	0.00923296
MGC12916	0.177143	0.0092367
TMEM71	0.429064	0.00926032
ZNF215	0.35374	0.00938496
SPAG4	1.2244	0.00940612
SIDT1	0.37315	0.00944854
PSMD12	0.202924	0.00945862
EIF2AK3	0.384149	0.00946447
NCOA3	0.353329	0.00946591
IL17F	0.20541	0.00955288
PIGP	0.372379	0.00968797
S100Z	0.0412845	0.0097307
DNAJC3	0.424774	0.00986113
GCH1	0.239706	0.00988905
SEC11C	0.7758	0.00995326
IRF4	1.46425	0.0100335
TRAM1	0.387968	0.0100345
TUT1	0.277748	0.0100635
SLC39A11	0.192524	0.01021
ALDH3B1	0.402891	0.0102322
WNT5B	0.646818	0.0103212
HSH2D	1.05969	0.0103758
TM9SF3	0.228265	0.0104501
LOXL4	0.414601	0.0105014
SEL1L	0.732257	0.0105126
CMTM6	0.209468	0.0105644
SSR4	0.837117	0.0106307
HLCS	0.23365	0.0107505
SNORD16	0.745924	0.0107686
FKBP11	1.14763	0.0108696
NPL	0.65158	0.0108732
ARFGAP3	0.494938	0.0109316
G3BP2	0.258051	0.0109505
DLGAP3	0.0429767	0.0109831
FUCA2	0.47868	0.0109839
VNN2	0.551917	0.0109964
TUBBP5	0.517697	0.0110071
PMM2	0.275587	0.0110259
SVIP	0.471943	0.0110499
TCN2	0.891819	0.0110771
SH2B2	0.239682	0.0111632
DDO	0.115649	0.0112046
LILRA5	0.577363	0.0112506
C19orf38	0.485355	0.0113099
RDH10	0.982428	0.0114998
MOCS1	0.536211	0.0115756
MUC4	0.774378	0.0117097
PRKACA	0.243072	0.011735
MEI1	0.87246	0.011947
GBA3	0.233101	0.0119981
PGD	0.347295	0.0120061
FER1L4	0.837188	0.0120419
PRAM1	0.172866	0.0121148
SLAMF1	0.473024	0.0121342
PRKAB1	0.369294	0.0121349
GALNT14	0.298096	0.0121623
ERLEC1	0.576561	0.0121659
GCNT3	0.178184	0.0122007
C3orf33	0.281581	0.0123205
CDH17	0.0994932	0.0123362
HRH2	0.0971605	0.0124708
TSPAN7	0.693378	0.0124709
CTBS	0.248992	0.0125101
MEFV	0.305108	0.0125464
EIF5B	0.224691	0.0126785
MSRA	0.286829	0.0127171
IQSEC1	0.45922	0.0127204
RAI2	0.421503	0.0128129
FAM110B	0.215348	0.01282
SHROOM1	0.236982	0.0129007
CLEC4C	0.177319	0.0129215
NCF4	0.775086	0.0129943
PDE4D	0.0677587	0.0130174
ZNF618	0.291204	0.0130569
CELF1	0.192645	0.0132116
DTNA	0.0689288	0.0132275
TJP3	0.745118	0.0132388
B4GALT5	0.691901	0.0132513
HOXB7	0.35471	0.0132517
ALAS1	0.427352	0.0132882
TSPAN13	0.817478	0.0134114
PHOSPHO1	0.351963	0.0134341
COG5	0.196803	0.0135112
CSF3R	0.920476	0.0135149
DAP	0.367098	0.0135279
RPN2	0.46519	0.0135953
C2CD2	0.38277	0.0137646
RFT1	0.186133	0.013795
PPP1R15B	0.272524	0.0138485
GPR78	0.144468	0.0138504
GALC	0.317457	0.0139051
GFPT1	0.386064	0.0139938
STOM	0.742196	0.0140081
CYP46A1	0.049539	0.0141925
DERL3	1.7333	0.0142074
ZBP1	0.817996	0.0143083
GLG1	0.383176	0.014322
TNFSF13	0.269772	0.0143552
NUP98	0.275971	0.0143638
SLC17A9	0.77941	0.0143735
LRIF1	0.29463	0.0143755
CR2	0.492357	0.0143852
TMED10	0.209934	0.0144045
NEDD4L	0.301025	0.014416
BST1	0.198622	0.0144335
PLEKHH1	0.180257	0.0144351
GNS	0.49965	0.0144791
SLC31A1	0.248883	0.0145624
CNOT4	0.246389	0.0146677
AQP9	0.908995	0.0146883
MC4R	0.261419	0.0147766
RSPH4A	0.0821176	0.0148334
CASP10	0.547921	0.0148516
S1PR2	0.26457	0.0149334
HSPA5	0.404879	0.0149358
BMP6	0.766546	0.0149913
IST1	0.194959	0.0150574
HOXA1	0.204405	0.0150579
SCRN2	0.34147	0.0151079
CCDC125	0.224671	0.0151689
RRBP1	0.554565	0.0151848
GOLGA8B	0.490145	0.0152268
TP53INP1	0.588743	0.0152617
EMB	0.542554	0.0152925
DLAT	0.183141	0.0153821
DIO2	0.806248	0.0154025
AKIRIN1	0.299405	0.0154124
ILDR1	0.333603	0.0154161
SPCS3	0.381301	0.0154428
UBE2J1	0.382363	0.0155166
ITFG1	0.33523	0.0155631
PCDHB16	0.303872	0.0156193
GOLGA5	0.20104	0.0156707
TXNDC11	0.633855	0.0157027
OGDHL	0.14773	0.0157922
RIPK2	0.298882	0.0158028
PDP1	0.432876	0.0158797
ANKRD36BP2	1.24322	0.0159164
ABHD1	0.10187	0.0159271
AP3B2	0.07039	0.0159295
HUS1	0.162776	0.0160056
NEDD9	0.715609	0.0160091
CFI	1.21881	0.0161307
ANKHD1	0.182102	0.0162318
P2RX1	0.480102	0.0162323
FNDC5	0.0564053	0.0162648
PSAP	0.466022	0.0163089
ACOX1	0.364268	0.0163412
NUFIP2	0.287583	0.0163662
JSRP1	1.14673	0.0163696
B3GNT6	0.252224	0.0165055
RAB26	0.309099	0.0165089
SRPRB	0.359741	0.0165276
SYCP2L	0.102106	0.0165516
MCF2L2	0.0395699	0.0166001
NCF2	0.578814	0.0166122
COPB2	0.258834	0.0166139
EPHX1	0.317192	0.0166286
CECR2	0.140489	0.016704
ERMP1	0.430648	0.0167793
CRYBA4	0.207276	0.0168569
PIM2	1.48912	0.0168793
DDOST	0.313154	0.0168883
TRIM27	0.282082	0.0169201
WDR11	0.224411	0.0169718
RPIA	0.212788	0.0169996
C2orf88	0.408825	0.0170096
TM9SF2	0.369159	0.0170253
ATRN	0.305858	0.0170488
TMCO4	0.461367	0.0171172
RBM12	0.252284	0.0171545
ETV6	0.228476	0.0172543
ACP2	0.459687	0.017301
NAP1L5	0.285971	0.0173031
MZB1	2.17263	0.0173358
SLC39A8	0.658089	0.0174633
DDHD1	0.190501	0.0175056
CPEB4	0.324417	0.0175068
SLAMF7	1.0954	0.0175133
CREB3L2	0.513146	0.0175141
TTC17	0.267167	0.0176017
SCPEP1	0.843961	0.0176018
BEX5	0.334711	0.0176696
NUP210	0.447121	0.0179621
IGLL5	2.21863	0.018079
SPECC1	0.263199	0.0181389
SLC30A7	0.321253	0.0181903
GNA14	0.125785	0.0181915
HPCAL4	0.0589337	0.0182271
ZNF382	0.0542761	0.018232
CHKA	0.183602	0.0182731
MBD4	0.244978	0.0183006
LOC100130357	0.0864212	0.0183269
ESM1	0.32485	0.0183375
PPP2R1B	0.171278	0.0183576
RAB27A	0.41788	0.0183738
SAMD12	0.185149	0.0184154
FKBP1A	0.159374	0.0185161
CD79A	2.11088	0.0186025
PAX9	0.575343	0.0186214
SOS2	0.20528	0.018661
PEX14	0.134381	0.018679
MED26	0.19472	0.0187237
SEC22B	0.310935	0.0187624
STC1	0.60639	0.0187728
FBXO41	0.167395	0.0188035
SFMBT2	0.224464	0.0188339
ZNF326	0.124628	0.0189271
GGCX	0.305965	0.0189407
PKD1L1	0.0264326	0.0191324
MUC20	1.12545	0.0191348
DTNB	0.192449	0.0191897
LILRB1	0.634274	0.0191985
PIGX	0.300297	0.0192076
SLC10A7	0.166751	0.0192824
CCDC160	0.147396	0.0193043
RNF128	0.693378	0.0193429
CDX1	0.152184	0.0193979
HSD17B4	0.233843	0.0194355
PON3	0.229322	0.0194555
MGAT4A	0.329277	0.0194648
NBN	0.267218	0.0194819
SULT1C3	0.0685505	0.0195522
FCAR	0.199815	0.0196021
HSD17B2	0.719945	0.0196081
TPK1	0.119373	0.019763
TBC1D9	0.638542	0.0198578
ASTN2	0.0492876	0.019913
MNDA	0.84353	0.0199154
SSR3	0.402852	0.019967
EYA2	0.650905	0.0200156
FUT8	0.390355	0.0200167
NFE2	0.369824	0.0200189
SEC24A	0.37548	0.0200275
TESC	0.426943	0.0200482
LAX1	1.08922	0.020105
ASPH	0.233264	0.020224
FCGR3B	1.17096	0.0203556
SRRM1	0.224681	0.0203837
ZFAND5	0.383981	0.0204018
TSPAN31	0.286573	0.0204793
TOR1AIP2	0.159718	0.0205346
SON	0.272715	0.0205559
KLHL6	0.651765	0.020561
TRIB3	0.536793	0.0205672
ERP44	0.245012	0.0206166
ARRB2	0.378671	0.0206263
KRT7	0.793061	0.0207249
GSTT1	1.42661	0.0208573
PODXL2	0.348782	0.020897
LARP4	0.229991	0.0209238
SERPINB3	0.756626	0.0209813
USP8	0.154411	0.02102
SLC25A41	0.120003	0.0210953
TMED9	0.24464	0.0211013
AIFM1	0.200785	0.0211133
MIOX	0.0379865	0.0211296
TLR1	0.30332	0.021179
HERPUD1	0.746384	0.0211801
TMEM214	0.362474	0.0211826
HNRNPU	0.240061	0.021243
TMED5	0.361615	0.0212741
MYF6	0.0587321	0.0213246
AGR2	0.582966	0.0213378
SEC24D	0.442934	0.0213673
PNOC	0.987436	0.0213991
PDIA5	0.590168	0.0214244
SKAP2	0.413455	0.0214866
C4orf19	0.363337	0.0215069
CCDC57	0.129193	0.0215299
VCP	0.237627	0.0215921
LINC00092	0.0483458	0.0215998
ADPGK	0.308728	0.021659
SHBG	0.072408	0.0216896
FAM157C	0.124389	0.0216964
NSF	0.196472	0.0217581
SLC35A2	0.276118	0.0218498
SHC1	0.339074	0.0218781
HSCB	0.312325	0.0219304
CAPN11	0.118488	0.0220286
ISLR2	0.100577	0.0220552
CASP9	0.349258	0.0221029
ENPP6	0.0941409	0.0221076
ADAM19	0.557307	0.022182
PROK2	0.64567	0.0221943
FCGR2A	0.649721	0.0222561
RAC1	0.169533	0.0222742
LTA4H	0.401016	0.0223886
PSMA8	0.136288	0.0224023
PXT1	0.0485181	0.0225139
TMEM150C	0.642509	0.0225554
ARF4	0.27781	0.0225613
ATP6V0A4	0.951995	0.02257
ZNF275	0.544664	0.0226068
TMEM87B	0.301679	0.0227748
FOXA1	0.506845	0.0227966
PIP4K2C	0.211892	0.0228645
ACADS	0.287223	0.022865
UBA5	0.22923	0.0229123
PAPPA	0.589136	0.0229329
CYTIP	0.859192	0.022938
HSPA13	0.599782	0.0229783
PLA2G15	0.199575	0.0230122
CARNS1	0.125689	0.0230202
ALG2	0.250998	0.0230254
SEC61A1	0.371144	0.0230416
DENND5B	0.452331	0.0231552
PTPRG	0.34524	0.0231721
HPS5	0.243255	0.0232816
ASCL1	0.0392309	0.0233111
EPB41L4A	0.276407	0.0233856
TAS2R40	0.0363467	0.023473
CD14	1.03422	0.0235806
RPN1	0.307183	0.0235885
ANKRD28	0.279089	0.0238512
BEND7	0.0309061	0.0238695
TACC1	0.331008	0.0239488
FAM3D	0.560826	0.0240261
STAC3	0.307431	0.024072
PLAA	0.186484	0.0241405
ABAT	0.286814	0.024301
THRAP3	0.24678	0.0243218
LYN	0.799364	0.0243302
SSH2	0.286071	0.0243469
SNORD46	0.580572	0.024401
NWD1	0.0516956	0.0244579
ALG9	0.206102	0.0244595
DOK3	0.583989	0.0245365
EPS8	0.349724	0.0245408
ASIP	0.100551	0.0245559
CNDP2	0.22487	0.0245907
SRPX2	0.346123	0.0246019
GPR55	0.2279	0.0247192
B3GALT5	0.145495	0.024768
PRKAR1A	0.196762	0.024868
NPM2	0.185137	0.0250089
GTF2A2	0.228613	0.025011
EAF2	0.848616	0.0250263
SLC35B1	0.246954	0.0250334
SIGLEC14	0.219679	0.0250355
SPIC	0.0713467	0.0250402
GLCCI1	0.707316	0.025042
EVL	0.355949	0.025063
NAV2	0.304941	0.0251454
GCHFR	0.557334	0.0252215
MAN2A2	0.279631	0.0252857
SLC45A4	0.125768	0.0253033
MYRIP	0.206374	0.0253324
TNFRSF17	1.48555	0.0253761
STT3A	0.42946	0.0254105
HOXB4	0.269096	0.0254454
KPNA4	0.149763	0.0255697
ST6GAL1	1.1985	0.0256265
SLC25A20	0.33108	0.0256603
TMEM156	0.58992	0.025694
FN3K	0.359946	0.0257486
GNG7	0.521856	0.0257739
SECTM1	0.655996	0.0258267
HSP90B1	0.522676	0.0258344
SLC35A3	0.160784	0.0258569
SPDEF	0.0367514	0.0258739
PELI2	0.0532072	0.0259049
ENPP4	0.360957	0.0259577
TRAF6	0.220614	0.0259965
NCF1	0.754325	0.0260496
CDS2	0.227744	0.0260573
SYTL5	0.39073	0.0260779
SCARB2	0.306282	0.0261079
PRDX4	0.536085	0.0262756
SYVN1	0.475427	0.0263826
SLC16A3	0.773872	0.0264032
YTHDF2	0.192928	0.0264606
CYSLTR1	0.505137	0.0264947
CYP24A1	0.829945	0.0265054
DENND3	0.397945	0.0265689
CPD	0.373643	0.0265789
CSTF2	0.193934	0.0266331
EDEM3	0.213111	0.0267256
GANAB	0.361712	0.026732
STYK1	0.356127	0.0269244
ATP13A1	0.25529	0.0270315
LILRA3	0.448781	0.0270696
GOLPH3L	0.285624	0.0270734
TMED7	0.26759	0.0271295
PTP4A2	0.370959	0.0271328
MGAM	0.0798699	0.0271332
ZG16B	0.86007	0.0271851
SMARCD1	0.191049	0.027191
FKBP14	0.188443	0.0272179
NCEH1	0.653951	0.0272616
RNF19B	0.414407	0.0273521
FMO1	0.922824	0.0273949
FA2H	0.370667	0.0275084
COG2	0.202781	0.0275635
DECR1	0.214749	0.027564
NOLC1	0.246009	0.0276138
KBTBD8	0.231957	0.0276266
MIR186	0.684611	0.0276277
KLHL15	0.19103	0.0276388
MANEA	0.340798	0.0276794
UBE4A	0.255708	0.0277069
SCG5	0.247128	0.027738
CREM	0.301526	0.0277483
SNCA	0.271139	0.0277569
ANKRD45	0.0396821	0.027798
POMP	0.218852	0.0278056
MGAT2	0.373246	0.0278183
BHLHA15	0.535196	0.0281201
PARD6B	0.213387	0.0281534
SLC20A1	0.374584	0.0281589
FOXA3	0.0759704	0.028196
B4GALT7	0.228113	0.0282365
FAF2	0.231481	0.0284046
OGFOD1	0.250121	0.0284366
ANKRD62	0.0262598	0.0284501
PTP4A3	0.55552	0.0284575
SRGAP1	0.138282	0.0285346
TAOK3	0.197272	0.0286058
TMEM205	0.330508	0.0286466
FCRL5	0.90412	0.028664
ANGPT2	0.422863	0.0287447
FBXL12	0.15977	0.0288084
ARMCX3	0.494519	0.0288171
CCRL2	0.377681	0.0288218
RAB11FIP4	0.239579	0.0288255
SLC1A3	0.636216	0.028861
KCNH2	0.133679	0.0288656
LOC400553	0.117819	0.0289415
PRRC2C	0.309649	0.0289599
DNAJB9	0.578696	0.0290155
MOGS	0.369421	0.0290659
KCNJ11	0.223071	0.0290765
CBLB	0.359958	0.0291657
ZNF460	0.175779	0.0293481
COPA	0.234027	0.0294198
SIGLEC11	0.0264461	0.0294348
ATF7IP2	0.121649	0.0294615
NANS	0.336297	0.0295055
GYG1	0.201849	0.029526
HM13	0.362082	0.0295517
RPP25	0.276333	0.029599
CR1	0.248152	0.0296767
PGPEP1	0.368668	0.0296771
RIPK1	0.226974	0.0297696
TMEM59	0.240667	0.0298383
ZNF530	0.133235	0.0298902
ICAM3	0.781041	0.0299154
ABHD14B	0.18754	0.0300166
CD27	1.15052	0.030037
SCG3	0.0444974	0.0301436
SAR1B	0.199942	0.0302235
HBD	0.58086	0.0303237
CENPV	0.252722	0.0304281
CTSB	0.470935	0.0304444
ACBD4	0.193782	0.030491
HSPA7	0.37103	0.0304997
ANKDD1A	0.230506	0.0305546
DNAJC1	0.274352	0.0306085
PKP2	0.501597	0.0307005
OMG	0.0776771	0.0308533
CYB561D2	0.31507	0.0309073
SPAG5-AS1	0.0987266	0.0309242
LMBRD1	0.217042	0.0309665
NUP50	0.222967	0.0309814
ACOXL	0.0415484	0.0310388
EPYC	0.0367269	0.0311099
TCTN3	0.261431	0.0311712
PTPN22	0.52164	0.0312455
CTRL	0.173116	0.0312734
PSMB4	0.168672	0.0313783
RAB39B	0.304518	0.0314503
SLC2A11	0.236714	0.0314969
SRGN	1.04301	0.0315228
NIPSNAP3B	0.0514285	0.0315483
ZNF296	0.362823	0.0315668
PDE4C	0.0246622	0.0316025
SLFNL1	0.0367063	0.0318257
NDRG2	0.371003	0.0318472
CHRDL2	0.289406	0.0318706
ERGIC3	0.248535	0.0319803
ELOVL3	0.196246	0.0321514
HYOU1	0.387555	0.032264
COBLL1	0.375035	0.0322696
PDHX	0.241813	0.0323375
IFITM2	0.686002	0.0324526
FKSG29	0.0779972	0.0325221
CTSD	0.471081	0.0325607
UGGT2	0.257111	0.0325861
ZNF124	0.125359	0.0326337
ADAM17	0.205415	0.0326579
ZNF274	0.192628	0.0326763
EID2B	0.161187	0.0328578
EFTUD2	0.24005	0.0328853
SLC7A7	0.780011	0.0328939
PARP1	0.258833	0.0329236
AIG1	0.191592	0.0329391
PTK2B	0.454677	0.0329906
RTBDN	0.0259938	0.0330386
MAP2K1	0.377532	0.0330818
ACSM5	0.0677631	0.033082
PLAC8	1.22729	0.0332127
HSPA4	0.245743	0.0332561
IL12A	0.242933	0.0334314
PDGFD	0.74901	0.0334942
ADORA2A	0.683053	0.0335497
ITIH3	0.0561953	0.0335682
FHIT	0.101967	0.0337103
EXOC6	0.283667	0.0337838
BCAR1	0.350741	0.0337999
UNC5CL	0.125227	0.0338551
SLC35G1	0.121077	0.0338948
GIPR	0.105334	0.0339944
UBOX5	0.15146	0.034008
SAMSN1	0.565006	0.034071
CXCR1	0.610398	0.0340747
SH3RF1	0.295159	0.0340947
CRYL1	0.398206	0.0341896
DAP3	0.113556	0.034192
FFAR2	0.562262	0.0342355
XPNPEP1	0.198205	0.0342704
ZHX2	0.217556	0.034363
FPR2	0.503163	0.0344041
GABARAPL1	0.292953	0.0344116
SPP1	1.46597	0.0344469
ACADVL	0.231694	0.0346822
SSR2	0.284859	0.0346947
OSM	0.667286	0.0347201
LILRA1	0.167793	0.0347339
FAM171A1	0.400857	0.0347456
GCA	0.354747	0.034866
PKIA	0.142683	0.0348762
GBF1	0.30156	0.0349507
GRINA	0.357778	0.0351619
SNORA71A	0.262178	0.0352244
SNAI3	0.364121	0.035256
SEMA5B	0.0726236	0.0352904
PPP1R2	0.195129	0.0353572
PLCG2	0.523001	0.0354001
IL6R	0.338606	0.0354258
MARCKS	0.407692	0.0354339
LGALS12	0.0252866	0.0354507
BCL2	0.353627	0.0354754
TXNDC12	0.254343	0.0355371
LOC283731	0.0343768	0.0355669
KIF19	0.149391	0.0355807
FAR2	0.0888117	0.0356832
CHST4	0.107694	0.0357594
CHPF2	0.435197	0.0357607
MUC3A	0.0169145	0.035876
OS9	0.358581	0.035951
SEZ6L2	0.490256	0.0360656
NUCB2	0.61302	0.0361611
TMEM135	0.195287	0.0362735
IL10RB	0.284552	0.0363147
LOC100128340	0.306373	0.0364503
FDX1	0.250993	0.0364932
TEX14	0.0624723	0.0365649
INPP4A	0.233182	0.0365705
GLRB	0.0680221	0.0365891
AANAT	0.0817304	0.0366069
ITGAX	0.506332	0.0366755
SNORA2A	0.354026	0.0367837
RAB43	0.107386	0.0368451
KCND2	0.0285145	0.0368764
STAU1	0.138756	0.0368807
SPRED3	0.0194297	0.0369765
SLC19A3	0.218103	0.0369935
CTRC	0.0227722	0.0371175
ZC3H7A	0.271277	0.0371336
ACSM4	0.0227453	0.0371345
FAM131B	0.062006	0.0371732
FAM98A	0.170599	0.0372305
LOC100506422	0.12166	0.0372458
QPCTL	0.344163	0.0372798
SFMBT1	0.221186	0.0372846
TEX9	0.278403	0.0373645
TSPYL1	0.153211	0.0374442
ASRGL1	0.211491	0.0375234
C16orf54	0.646837	0.0375548
AK3	0.210309	0.0375828
FLT1	0.380198	0.0375895
CXCL5	0.843146	0.0376025
PRCP	0.387843	0.037617
LITAF	0.393422	0.0376554
F5	0.124553	0.0376888
CCPG1	0.350415	0.0377136
WBP11	0.164846	0.0377156
PSMA5	0.162002	0.037737
IFNAR2	0.583526	0.0378131
PTPN7	0.639121	0.0379084
SLC9A7P1	0.0703774	0.0380216
MMP25	0.416339	0.0381277
RNGTT	0.170664	0.0381603
BFSP2	0.341238	0.038208
ASGR1	0.204091	0.0382668
SPTY2D1	0.165287	0.0382766
ADAM10	0.307617	0.0383277
ARHGDIB	0.568925	0.038439
PCCA	0.204456	0.0384483
TBCEL	0.319829	0.0384571
CIRBP	0.222497	0.0384774
CRYBB1	0.189144	0.0385167
IL2RA	0.462336	0.0385342
NFE2L3	0.482101	0.0385534
ELOVL5	0.351562	0.0386703
PPT1	0.282089	0.0387066
DERL1	0.32794	0.0387112
B3GNT2	0.36881	0.0387522
PIGG	0.156855	0.0387556
ARRB1	0.270845	0.0388185
FCGR2B	0.696678	0.0388219
KCNA3	0.42702	0.0388909
PSMD13	0.130377	0.0389254
NUDT4	0.204652	0.0389764
MUC22	0.417239	0.0389923
RNF157	0.132309	0.0390423
MGAT3	0.481644	0.0391029
ORMDL3	0.194789	0.039177
SLFN11	0.512792	0.0392599
FRK	0.182212	0.0392798
PTAFR	0.652309	0.0393386
XKR9	0.101104	0.0393391
SLC37A1	0.389992	0.0393566
SFXN4	0.234856	0.0394045
XDH	0.970027	0.0394743
NLRP12	0.120626	0.0395118
BMF	0.442892	0.039543
BCORP1	0.0681628	0.0395599
TXNIP	0.520976	0.039569
LILRA2	0.232727	0.0395851
PRKCSH	0.291687	0.0396348
PTPRU	0.617122	0.0398557
GFI1	0.179685	0.0398648
HHLA3	0.294725	0.039902
TMEM39A	0.285147	0.0399452
CALB2	0.675749	0.0399751
STX12	0.257846	0.0402005
CPT1A	0.309409	0.0402046
MAN2B2	0.389492	0.0402604
LBR	0.258922	0.0404128
DBF4	0.173024	0.0404704
VAV1	0.678807	0.040484
TEKT3	0.0395294	0.0405465
YARS2	0.14047	0.0405511
NLRP6	0.0469299	0.0406576
LMBR1L	0.176263	0.0407716
OCEL1	0.25505	0.0408496
SLC15A2	0.686193	0.0408511
SUMF2	0.297004	0.0408955
IL19	1.04215	0.0409024
CCDC69	0.561701	0.0409987
SPAG6	0.0314726	0.0410032
VAMP5	0.459828	0.0410219
MIR4742	0.292879	0.0411227
EVI2B	0.973957	0.0411534
PARM1	0.651791	0.0412196
LIX1	0.0239783	0.0412515
NPAS3	0.0226042	0.0412545
SERPINA1	0.928282	0.0413719
DPEP1	0.392698	0.04154
CMTM2	0.453256	0.041616
EPS15	0.210756	0.0416923
HNRNPA0	0.179883	0.0417403
MCL1	0.320335	0.0417757
STXBP2	0.238709	0.0418978
PDIA4	0.520062	0.0419789
SUOX	0.450336	0.0420703
TGOLN2	0.39851	0.0422012
CORO7	0.198929	0.0422564
IMPA1	0.265581	0.0423286
ITM2C	0.98042	0.0424187
BIN2	0.652692	0.0424386
KDELR2	0.224738	0.0424494
HAS3	0.506495	0.0424616
TMTC2	0.246816	0.0425332
ZSCAN12P1	0.0655173	0.042585
ARHGAP15	0.249832	0.0426109
CPNE5	0.704465	0.0426167
TREM1	0.271766	0.0426642
CHID1	0.281977	0.0426835
STX1A	0.144934	0.0427394
RHBDD1	0.208349	0.0427906
NHSL2	0.0627925	0.0427908
IL1A	0.998548	0.0428319
RB1	0.220991	0.0428686
SERINC3	0.21201	0.0429437
PPCDC	0.400797	0.042954
ERN1	0.297028	0.0429962
PRKCG	0.0242819	0.0431589
BCAP29	0.217161	0.0431654
CYP1B1-AS1	0.167586	0.0431848
VOPP1	0.496238	0.0433283
SNORA10	0.502814	0.0436589
SSR1	0.247968	0.0436787
KDELR1	0.308247	0.0436864
PSTPIP2	0.324354	0.0437087
ST8SIA4	0.517282	0.0437723
PHF1	0.319599	0.0438545
E2F3	0.154715	0.0439606
RASA4	0.100516	0.0440554
CLTC	0.219532	0.0441121
NAAA	0.243681	0.0441336
PDE9A	0.308187	0.044217
PAPSS1	0.199309	0.0442314
RBM22	0.165965	0.0442857
SLC39A7	0.311609	0.044298
SLC12A6	0.288744	0.0443162
LMAN1L	0.0479141	0.0443273
LPL	0.529733	0.044381
PSENEN	0.165692	0.0444301
LIPH	0.579845	0.0444809
ZNF331	0.265432	0.0445224
RAB11FIP1	0.498849	0.044552
NCF1C	0.454322	0.0445878
SEC23IP	0.181449	0.0446528
SNORA12	0.332963	0.0446726
CYP17A1	0.0318168	0.0446731
ALOX5AP	0.510173	0.0446889
IL1B	1.1041	0.0447155
ARHGAP9	0.610678	0.044757
MUC1	1.01635	0.0448165
UAP1	0.389503	0.0448332
NUP214	0.243522	0.0448528
OVOL3	0.249098	0.0448657
TMEM144	0.241261	0.0448929
PREB	0.234551	0.0449253
ATP6V0C	0.257919	0.0449363
ZKSCAN2	0.138626	0.0449565
CASP5	0.22589	0.0450099
BTN2A2	0.283603	0.0450406
NOMO2	0.246627	0.0451104
TUSC2	0.201719	0.0451342
ARHGEF2	0.44751	0.0452365
OSTM1	0.23837	0.0452912
UNC13A	0.0799511	0.0454022
SIPA1L1	0.165093	0.0454033
DEF8	0.153189	0.0454408
NF1	0.314428	0.0454852
MPZL1	0.211836	0.0455788
FAM117A	0.386567	0.0455958
NPEPPS	0.282517	0.0456114
TSPAN3	0.25778	0.0457962
WNT11	0.0760158	0.0459224
TLR2	0.262903	0.0459281
SSR4P1	0.156663	0.0459696
CYP27B1	0.323526	0.0460359
TBC1D13	0.194584	0.0461319
MYO1F	0.606697	0.0461419
SRPK3	0.0971658	0.0462125
IGFALS	0.048997	0.0462655
CYBA	0.897614	0.046286
RILPL2	0.312586	0.0463372
P2RY6	0.538044	0.0463831
CHST6	0.086003	0.046429
AZIN1	0.187289	0.0464559
FOXG1	0.0256808	0.0464572
GCLM	0.560051	0.0465228
PILRA	0.615947	0.0465311
ACP6	0.145457	0.0465517
FCHSD2	0.17642	0.0465714
GSDMB	0.223194	0.046605
SIAE	0.265636	0.0466667
ERMN	0.143983	0.0466894
HDAC9	0.198665	0.046778
CLEC4D	0.188755	0.0467787
SLC33A1	0.181636	0.0467973
C20orf202	0.120113	0.0468209
FGR	0.548928	0.0468346
MIXL1	0.267635	0.0469216
RARB	0.645456	0.0469368
ADD3	0.431769	0.0470504
INSR	0.35778	0.0471176
GNE	0.614419	0.0472336
C7	0.236273	0.047333
ATP13A3	0.36416	0.0474619
APOBEC3F	0.175362	0.0474829
ABCC9	0.257168	0.0475172
FILIP1L	0.300268	0.0476402
DHX36	0.195616	0.0476812
TOR3A	0.412341	0.0477168
CFB	0.864773	0.0477382
LARP1B	0.173285	0.0478763
TLE4	0.189276	0.0478911
ZNF217	0.201638	0.0481328
ATP1A1	0.508177	0.0481383
TAGAP	0.870509	0.0482373
GLA	0.304879	0.0483626
BMX	0.197064	0.0483677
CD300LF	0.383699	0.0483699
CARD9	0.177282	0.0483919
C1orf127	0.0704797	0.048445
GRIN3A	0.0616543	0.0484489
SIM2	0.282421	0.0485695
MME	1.11686	0.0485909
PLIN5	0.198765	0.0487336
COQ4	0.171139	0.0487453
RAC2	0.890583	0.0488097
SERPINB9	0.764746	0.0489267
DPP10	0.0801279	0.0489671
MAN2A1	0.297285	0.0489819
KIF21B	0.360751	0.049065
CES1	0.504092	0.0491762
FCRLB	0.526359	0.0492199
SLC6A1	0.0470153	0.0492514
LEF1	0.398729	0.0492541
TTC3	0.271998	0.0492578
MANF	0.221328	0.0494476
SDS	0.391259	0.049483
TLR7	0.320654	0.0495011
DAZAP2	0.177649	0.0495016
SLC9A5	0.0758644	0.0495291
B3GNT5	0.289435	0.0495378
NLRP3	0.287522	0.049792
PDK1	0.3616	0.0498233
SRA1	0.282405	0.0498375
FBXW8	0.269149	0.0498619
